# Supplementary material for: RGB1 Regulates Grain Development and Starch Accumulation Through Its Effect on OsYUC11-Mediated Auxin Biosynthesis in Rice Endosperm Cells
Source: Front Plant Sci. 2021 Mar 31;12:585174. doi: 10.3389/fpls.2021.585174 (PMC8045708; doi:10.3389/fpls.2021.585174)
Supplement: Supplementary file 2 [file Table_2.xls]

## Sheet: access_promoter_analysis
Table S2. Predicted transcript factors binding to the promoter of OsYUC11.
Locus Name	Locus ID	Family Name	Description	Position	Strand	Sequence	Enrichment Score
Os06g0222400	Os06g0222400	AP2		-892	+	ttgGCCGCca	1
Os06g0553700	Os06g0553700	AP2		-901	-	tGTCGGga	0.92
Os07g0674800	Os07g0674800	AP2		-892	+	ttgGCCGCca	1
Os08g0537900	Os08g0537900	AP2		-892	+	ttgGCCGCca	1
LOC_Os10g30840	LOC_Os10g30840	AP2		-892	+	ttgGCCGCca	1
Os10g0560700	Os10g0560700	AP2		-901	-	tGTCGGga	0.92
Os10g0562900	Os10g0562900	AP2		-891	+	tggCCGCCa	1
Os10g0562900	Os10g0562900	AP2		-892	+	ttgGCCGCca	1
Os11g0168500	Os11g0168500	AP2		-892	+	ttgGCCGCca	1
Os01g0200600	Os01g0200600	AP2		-901	-	tGTCGGga	0.92
Os01g0752500	Os01g0752500	AP2		-892	+	ttgGCCGCca	1
Os01g0868000	Os01g0868000	AP2		-892	+	ttgGCCGCca	1
Os02g0231000	Os02g0231000	AP2		-901	-	tGTCGGga	0.92
Os02g0521100	Os02g0521100	AP2		-892	+	ttgGCCGCca	1
Os02g0546600	Os02g0546600	AP2		-891	+	tggCCGCCa	1
Os02g0546600	Os02g0546600	AP2		-892	+	ttgGCCGCca	1
LOC_Os02g34270	LOC_Os02g34270	AP2		-892	+	ttgGCCGCca	1
Os02g0654700	Os02g0654700	AP2		-891	+	tggCCGCCa	1
Os02g0654700	Os02g0654700	AP2		-892	+	ttgGCCGCca	1
Os02g0655200	Os02g0655200	AP2		-891	+	tggCCGCCa	1
Os02g0655200	Os02g0655200	AP2		-892	+	ttgGCCGCca	1
Os02g0656600	Os02g0656600	AP2		-901	-	tGTCGGga	0.92
Os02g0657000	Os02g0657000	AP2		-901	-	tGTCGGga	0.92
Os02g0752800	Os02g0752800	AP2		-892	+	ttgGCCGCca	1
Os03g0150200	Os03g0150200	AP2		-892	+	ttgGCCGCca	1
Os03g0191900	Os03g0191900	AP2		-495	+	cCACCGaaa	1
Os03g0341000	Os03g0341000	AP2		-892	+	ttgGCCGCca	1
Os03g0860100	Os03g0860100	AP2		-892	+	ttgGCCGCca	1
Os04g0257500	Os04g0257500	AP2		-892	+	ttgGCCGCca	1
Os04g0398000	Os04g0398000	AP2		-892	+	ttgGCCGCca	1
Os04g0429050	Os04g0429050	AP2		-892	+	ttgGCCGCca	1
Os04g0546800	Os04g0546800	AP2		-891	+	tggCCGCCa	1
Os04g0546800	Os04g0546800	AP2		-892	+	ttgGCCGCca	1
Os04g0547500	Os04g0547500	AP2		-891	+	tggCCGCCa	1
Os04g0547500	Os04g0547500	AP2		-892	+	ttgGCCGCca	1
Os04g0547600	Os04g0547600	AP2		-891	+	tggCCGCCa	1
Os04g0547600	Os04g0547600	AP2		-892	+	ttgGCCGCca	1
Os04g0549700	Os04g0549700	AP2		-901	-	tGTCGGga	0.92
Os04g0549800	Os04g0549800	AP2		-901	-	tGTCGGga	0.92
Os04g0550200	Os04g0550200	AP2		-901	-	tGTCGGga	0.92
Os05g0437050	Os05g0437050	AP2		-892	+	ttgGCCGCca	1
Os05g0564700	Os05g0564700	AP2		-892	+	ttgGCCGCca	1
Os01g0140700	Os01g0140700	AP2; B3		-944	+	atttTGTTGgcg	0.96
Os01g0140700	Os01g0140700	AP2; B3		-944	+	atttTGTTGgcg	0.96
Os01g0141000	Os01g0141000	AP2; B3; RAV	Similar to RAV-like protein.; AP2/ERF and B3 domain-containing protein Os01g0141000 [LOC_Os01g04800] [P0480E02.32]	-944	+	atttTGTTGgcg	0.96
Os01g0141000	Os01g0141000	AP2; B3; RAV	Similar to RAV-like protein.; AP2/ERF and B3 domain-containing protein Os01g0141000 [LOC_Os01g04800] [P0480E02.32]	-944	+	atttTGTTGgcg	0.96
Os01g0693400	Os01g0693400	AP2; B3; RAV	Pathogenesis-related transcriptional factor and ERF, DNA-binding domain containing protein.; AP2/ERF and B3 domain-containing protein Os01g0693400 [LOC_Os01g49830] [P0034C09.44]	-356	+	aCAACAca	0.93
Os01g0693400	Os01g0693400	AP2; B3; RAV	Pathogenesis-related transcriptional factor and ERF, DNA-binding domain containing protein.; AP2/ERF and B3 domain-containing protein Os01g0693400 [LOC_Os01g49830] [P0034C09.44]	42	+	aCAACAta	0.99
Os01g0693400	Os01g0693400	AP2; B3; RAV	Pathogenesis-related transcriptional factor and ERF, DNA-binding domain containing protein.; AP2/ERF and B3 domain-containing protein Os01g0693400 [LOC_Os01g49830] [P0034C09.44]	-944	+	atttTGTTGgcg	0.96
Os01g0693400	Os01g0693400	AP2; B3; RAV	Pathogenesis-related transcriptional factor and ERF, DNA-binding domain containing protein.; AP2/ERF and B3 domain-containing protein Os01g0693400 [LOC_Os01g49830] [P0034C09.44]	-944	+	atttTGTTGgcg	0.96
DREB2C	Os08g0565200	AP2; ERF	Pathogenesis-related transcriptional factor and ERF domain containing protein.; Dehydration-responsive element-binding protein 2C (OsDREB2C) [DREB2C] [AP22] [ERF44] [LOC_Os08g45110] [OSJNBa0044E16.12] [P0705A05.128]	-900	-	GTCGGg	0.95
DREB2C	Os08g0565200	AP2; ERF	Pathogenesis-related transcriptional factor and ERF domain containing protein.; Dehydration-responsive element-binding protein 2C (OsDREB2C) [DREB2C] [AP22] [ERF44] [LOC_Os08g45110] [OSJNBa0044E16.12] [P0705A05.128]	-495	+	cCACCGaaa	1
DREB2A	Os01g0165000	AP2; ERF	DRE binding protein 2.; Dehydration-responsive element-binding protein 2A (OsDREB2A) [DREB2A] [ERF40] [LOC_Os01g07120] [OsJ_000494]	-900	-	GTCGGg	0.95
DREB2A	Os01g0165000	AP2; ERF	DRE binding protein 2.; Dehydration-responsive element-binding protein 2A (OsDREB2A) [DREB2A] [ERF40] [LOC_Os01g07120] [OsJ_000494]	-495	+	cCACCGaaa	1
DREB1G	Os02g0677300	AP2; ERF	Similar to CRT/DRE binding factor 1.; Dehydration-responsive element-binding protein 1G (Protein DREB1G) [DREB1G] [ERF25] [LOC_Os02g45450] [OsJ_007653] [OSJNBb0005A04.16] [P0135D07.43]	-902	-	ttGTCGGgat	0.9
DREB1G	Os02g0677300	AP2; ERF	Similar to CRT/DRE binding factor 1.; Dehydration-responsive element-binding protein 1G (Protein DREB1G) [DREB1G] [ERF25] [LOC_Os02g45450] [OsJ_007653] [OSJNBb0005A04.16] [P0135D07.43]	-900	-	GTCGGg	0.95
DREB2E	Os03g0174400	AP2; ERF	Hypothetical conserved gene.; Dehydration-responsive element-binding protein 2E (OsDREB2E) [DREB2E] [ERF41] [LOC_Os03g07830]	-900	-	GTCGGg	0.95
DREB2E	Os03g0174400	AP2; ERF	Hypothetical conserved gene.; Dehydration-responsive element-binding protein 2E (OsDREB2E) [DREB2E] [ERF41] [LOC_Os03g07830]	-495	+	cCACCGaaa	1
Os05g0346200	Os05g0346200	AP2; ERF	Similar to Dehydration-responsive element-binding protein 2B.; Dehydration-responsive element-binding protein 2B (OsDREB2B) [DREB2B] [ERF42] [LOC_Os05g27930] [B1036C05.12] [B1164G01.2] [OsJ_18158]	-900	-	GTCGGg	0.95
Os05g0346200	Os05g0346200	AP2; ERF	Similar to Dehydration-responsive element-binding protein 2B.; Dehydration-responsive element-binding protein 2B (OsDREB2B) [DREB2B] [ERF42] [LOC_Os05g27930] [B1036C05.12] [B1164G01.2] [OsJ_18158]	-495	+	cCACCGaaa	1
DREB1C	Os06g0127100	AP2; ERF	Dehydration-responsive element-binding protein 1C.; Dehydration-responsive element-binding protein 1C (Protein DREB1C) (Protein C-repeat-binding factor 1) [DREB1C] [CBF1] [ERF26] [LOC_Os06g03670] [OsJ_019159] [OSJNBa0038F22.13] [P0425F02.47]	-900	-	GTCGGg	0.95
DREB1C	Os06g0127100	AP2; ERF	Dehydration-responsive element-binding protein 1C.; Dehydration-responsive element-binding protein 1C (Protein DREB1C) (Protein C-repeat-binding factor 1) [DREB1C] [CBF1] [ERF26] [LOC_Os06g03670] [OsJ_019159] [OSJNBa0038F22.13] [P0425F02.47]	-902	-	ttGTCGGgat	0.9
ARF1	Os01g0236300	ARF	Similar to Auxin response factor 18.; Auxin response factor 1 (OsARF16) [ARF1] [ARF16] [LOC_Os01g13520] [P0708G02.26]	-475	-	gAGACA	1
ARF2	Os01g0670800	ARF	Similar to Auxin response factor 2.; Auxin response factor 2 (ETTIN-like protein 2) (OsETTIN2) [ARF2] [LOC_Os01g48060]	-475	-	gAGACA	1
ARF3	Os01g0753500	ARF	Transcriptional factor B3 family protein.; Auxin response factor 3 [ARF3] [LOC_Os01g54990] [P0435B05.36] [P0503C12.8]	-475	-	gAGACA	1
ARF4	Os01g0927600	ARF	Similar to Auxin response factor 2 (ARF1-binding protein) (ARF1-BP).; Auxin response factor 4 (OsARF2) [ARF4] [ARF2] [LOC_Os01g70270] [OSJNBa0093F16.35]	-475	-	gAGACA	1
ARF7	Os02g0557200	ARF	Similar to Auxin response factor 1.; Auxin response factor 7 [ARF7] [LOC_Os02g35140] [OSJNBb0038F20.6]	-475	-	gAGACA	1
ARF8	Os02g0628600	ARF	Similar to Auxin response factor 8.; Auxin response factor 8 [ARF8] [LOC_Os02g41800] [B1469H02.12] [OsJ_07601]	-475	-	gAGACA	1
ARF9	Os04g0442000	ARF	Similar to Auxin response factor 2 (ARF1-binding protein) (ARF1-BP).; Auxin response factor 9 [ARF9] [LOC_Os04g36054] [OSJNBa0064D20.11]	-475	-	gAGACA	1
ARF10	Os04g0519700	ARF	Similar to Auxin response factor 10.; Auxin response factor 10 [ARF10] [LOC_Os04g43910] [OsJ_014843] [OSJNBa0019D11.3] [OSJNBb0061C13.15]	-475	-	gAGACA	1
ARF13	Os04g0690600	ARF	Similar to Auxin response factor 13.; Auxin response factor 13 [ARF13] [LOC_Os04g59430] [OSJNBa0039K24.27]	-475	-	gAGACA	1
ARF14	Os05g0515400	ARF	Similar to Auxin response factor 14.; Auxin response factor 14 [ARF14] [LOC_Os05g43920] [P0022D06.14]	-475	-	gAGACA	1
ARF15	Os05g0563400	ARF	Similar to Auxin response factor 15.; Auxin response factor 15 (ETTIN-like protein 1) (OsETTIN1) [ARF15] [LOC_Os05g48870] [OsJ_018762] [OSJNBb0053D02.5]	-475	-	gAGACA	1
ARF18	Os06g0685700	ARF	Similar to Auxin response factor 16.; Auxin response factor 18 (OsARF10) [ARF18] [ARF10] [LOC_Os06g47150] [P0009H10.43] [P0623A10.1]	-475	-	gAGACA	1
ARF22	Os10g0479900	ARF	Transcriptional factor B3 family protein.; Auxin response factor 22 [ARF22] [LOC_Os10g33940] [OSJNBa0093B11.2]	-475	-	gAGACA	1
ARF24	Os12g0479400	ARF	Similar to Isoform 2 of Auxin response factor 24.; Auxin response factor 24 [ARF24] [LOC_Os12g29520]	-475	-	gAGACA	1
Os01g0835600	Os01g0835600	AT-Hook		-425	+	ctgaAAAAA	1
Os01g0835600	Os01g0835600	AT-Hook		-371	-	TTTTTtggg	1
Os01g0835600	Os01g0835600	AT-Hook		-207	+	tagaAAAAA	1
Os01g0835600	Os01g0835600	AT-Hook		34	+	gagaAAAAA	1
Os01g0835600	Os01g0835600	AT-Hook		-272	-	gTATTTt	1
Os01g0835600	Os01g0835600	AT-Hook		-65	+	aAAATAc	1
Os02g0824300	Os02g0824300	AT-Hook		-377	-	gATTTTtt	0.99
Os02g0824300	Os02g0824300	AT-Hook		-203	+	aaAAAATc	0.99
Os06g0326000	Os06g0326000	AT-Hook		-817	+	gATATAatgt	0.97
Os06g0326000	Os06g0326000	AT-Hook		-774	+	tATATAttta	0.94
Os06g0326000	Os06g0326000	AT-Hook		-753	+	tATATAaatt	0.94
Os06g0326000	Os06g0326000	AT-Hook		-290	-	gtatTATATa	0.98
Os06g0326000	Os06g0326000	AT-Hook		-513	+	ataaATAAA	1
Os06g0326000	Os06g0326000	AT-Hook		-445	+	cataATAAA	1
Os06g0326000	Os06g0326000	AT-Hook		-430	-	TTTATctga	1
Os06g0326000	Os06g0326000	AT-Hook		-108	+	tagcATAAA	1
Os06g0326000	Os06g0326000	AT-Hook		-13	+	ccgtATAAA	1
Os06g0326000	Os06g0326000	AT-Hook		17	-	TTTATacat	1
Os06g0326000	Os06g0326000	AT-Hook		-377	-	gATTTTtt	0.99
Os06g0326000	Os06g0326000	AT-Hook		-203	+	aaAAAATc	0.99
Os07g0184800	Os07g0184800	AT-Hook		-817	+	gATATAatgt	0.97
Os07g0184800	Os07g0184800	AT-Hook		-774	+	tATATAttta	0.94
Os07g0184800	Os07g0184800	AT-Hook		-753	+	tATATAaatt	0.94
Os07g0184800	Os07g0184800	AT-Hook		-290	-	gtatTATATa	0.98
Os07g0184800	Os07g0184800	AT-Hook		-513	+	ataaATAAA	1
Os07g0184800	Os07g0184800	AT-Hook		-445	+	cataATAAA	1
Os07g0184800	Os07g0184800	AT-Hook		-430	-	TTTATctga	1
Os07g0184800	Os07g0184800	AT-Hook		-108	+	tagcATAAA	1
Os07g0184800	Os07g0184800	AT-Hook		-13	+	ccgtATAAA	1
Os07g0184800	Os07g0184800	AT-Hook		17	-	TTTATacat	1
Os07g0184800	Os07g0184800	AT-Hook		-444	+	ataATAAA	1
Os07g0184800	Os07g0184800	AT-Hook		-818	+	tgatATAAT	0.99
Os07g0184800	Os07g0184800	AT-Hook		-288	-	ATTATatac	0.99
Os07g0184800	Os07g0184800	AT-Hook		-104	+	ataaATAAT	1
Os07g0184800	Os07g0184800	AT-Hook		-377	-	gATTTTtt	0.99
Os07g0184800	Os07g0184800	AT-Hook		-203	+	aaAAAATc	0.99
Os08g0512400	Os08g0512400	AT-Hook		-817	+	gATATAatgt	0.97
Os08g0512400	Os08g0512400	AT-Hook		-774	+	tATATAttta	0.94
Os08g0512400	Os08g0512400	AT-Hook		-753	+	tATATAaatt	0.94
Os08g0512400	Os08g0512400	AT-Hook		-290	-	gtatTATATa	0.98
Os08g0512400	Os08g0512400	AT-Hook		-513	+	ataaATAAA	1
Os08g0512400	Os08g0512400	AT-Hook		-445	+	cataATAAA	1
Os08g0512400	Os08g0512400	AT-Hook		-430	-	TTTATctga	1
Os08g0512400	Os08g0512400	AT-Hook		-108	+	tagcATAAA	1
Os08g0512400	Os08g0512400	AT-Hook		-13	+	ccgtATAAA	1
Os08g0512400	Os08g0512400	AT-Hook		17	-	TTTATacat	1
Os08g0512400	Os08g0512400	AT-Hook		-377	-	gATTTTtt	0.99
Os08g0512400	Os08g0512400	AT-Hook		-203	+	aaAAAATc	0.99
Os09g0491708	Os09g0491708	AT-Hook		-817	+	gATATAatgt	0.97
Os09g0491708	Os09g0491708	AT-Hook		-774	+	tATATAttta	0.94
Os09g0491708	Os09g0491708	AT-Hook		-753	+	tATATAaatt	0.94
Os09g0491708	Os09g0491708	AT-Hook		-290	-	gtatTATATa	0.98
Os09g0491708	Os09g0491708	AT-Hook		-513	+	ataaATAAA	1
Os09g0491708	Os09g0491708	AT-Hook		-445	+	cataATAAA	1
Os09g0491708	Os09g0491708	AT-Hook		-430	-	TTTATctga	1
Os09g0491708	Os09g0491708	AT-Hook		-108	+	tagcATAAA	1
Os09g0491708	Os09g0491708	AT-Hook		-13	+	ccgtATAAA	1
Os09g0491708	Os09g0491708	AT-Hook		17	-	TTTATacat	1
Os09g0491708	Os09g0491708	AT-Hook		-377	-	gATTTTtt	0.99
Os09g0491708	Os09g0491708	AT-Hook		-203	+	aaAAAATc	0.99
Os11g0602200	Os11g0602200	AT-Hook		-773	+	ataTATTTaa	0.98
X16509	X16509	Alpha-amylase	Alpha-amylase (EC 3.2.1.1) (1,4-alpha-D-glucan glucanohydrolase) (Alpha-amylase isozyme 1B)	-918	+	TAACAag	0.84
X16509	X16509	Alpha-amylase	Alpha-amylase (EC 3.2.1.1) (1,4-alpha-D-glucan glucanohydrolase) (Alpha-amylase isozyme 1B)	-729	-	acTGTTA	0.84
X16509	X16509	Alpha-amylase	Alpha-amylase (EC 3.2.1.1) (1,4-alpha-D-glucan glucanohydrolase) (Alpha-amylase isozyme 1B)	-762	-	atGGATA	1
X16509	X16509	Alpha-amylase	Alpha-amylase (EC 3.2.1.1) (1,4-alpha-D-glucan glucanohydrolase) (Alpha-amylase isozyme 1B)	-51	-	agGGATA	0.86
M24286	M24286	Alpha-amylase	Alpha-amylase (EC 3.2.1.1) (1,4-alpha-D-glucan glucanohydrolase) (Alpha-amylase isozyme 1B)	-510	+	AATAAa	1
M24286	M24286	Alpha-amylase	Alpha-amylase (EC 3.2.1.1) (1,4-alpha-D-glucan glucanohydrolase) (Alpha-amylase isozyme 1B)	-442	+	AATAAa	1
M24286	M24286	Alpha-amylase	Alpha-amylase (EC 3.2.1.1) (1,4-alpha-D-glucan glucanohydrolase) (Alpha-amylase isozyme 1B)	95	-	tTTATT	1
M24286	M24286	Alpha-amylase	Alpha-amylase (EC 3.2.1.1) (1,4-alpha-D-glucan glucanohydrolase) (Alpha-amylase isozyme 1B)	-747	+	AATTAag	0.86
M24286	M24286	Alpha-amylase	Alpha-amylase (EC 3.2.1.1) (1,4-alpha-D-glucan glucanohydrolase) (Alpha-amylase isozyme 1B)	-257	+	AATTAat	0.86
M24286	M24286	Alpha-amylase	Alpha-amylase (EC 3.2.1.1) (1,4-alpha-D-glucan glucanohydrolase) (Alpha-amylase isozyme 1B)	-246	+	AATTAaa	1
M24286	M24286	Alpha-amylase	Alpha-amylase (EC 3.2.1.1) (1,4-alpha-D-glucan glucanohydrolase) (Alpha-amylase isozyme 1B)	-181	-	ttTAATT	1
M24287	M24287	Alpha-amylase	Alpha-amylase isozyme 3D (EC 3.2.1.1) (1,4-alpha-D-glucan glucanohydrolase)	-510	+	AATAAa	1
M24287	M24287	Alpha-amylase	Alpha-amylase isozyme 3D (EC 3.2.1.1) (1,4-alpha-D-glucan glucanohydrolase)	-442	+	AATAAa	1
M24287	M24287	Alpha-amylase	Alpha-amylase isozyme 3D (EC 3.2.1.1) (1,4-alpha-D-glucan glucanohydrolase)	95	-	tTTATT	1
M24287	M24287	Alpha-amylase	Alpha-amylase isozyme 3D (EC 3.2.1.1) (1,4-alpha-D-glucan glucanohydrolase)	-747	+	AATTAag	0.86
M24287	M24287	Alpha-amylase	Alpha-amylase isozyme 3D (EC 3.2.1.1) (1,4-alpha-D-glucan glucanohydrolase)	-257	+	AATTAat	0.86
M24287	M24287	Alpha-amylase	Alpha-amylase isozyme 3D (EC 3.2.1.1) (1,4-alpha-D-glucan glucanohydrolase)	-246	+	AATTAaa	1
M24287	M24287	Alpha-amylase	Alpha-amylase isozyme 3D (EC 3.2.1.1) (1,4-alpha-D-glucan glucanohydrolase)	-181	-	ttTAATT	1
Os04g0676600	Os04g0676600	B3	Similar to H0101F08.6 protein.; B3 domain-containing protein Os04g0676600 (Protein IDEF1 homolog) [LOC_Os04g58000] [OsJ_16616] [OSJNBa0064G10.6]	-982	+	CCTGC	0.8
Os04g0676600	Os04g0676600	B3	Similar to H0101F08.6 protein.; B3 domain-containing protein Os04g0676600 (Protein IDEF1 homolog) [LOC_Os04g58000] [OsJ_16616] [OSJNBa0064G10.6]	-946	-	GCATT	0.8
Os04g0676600	Os04g0676600	B3	Similar to H0101F08.6 protein.; B3 domain-containing protein Os04g0676600 (Protein IDEF1 homolog) [LOC_Os04g58000] [OsJ_16616] [OSJNBa0064G10.6]	-915	+	CAAGC	0.8
Os04g0676600	Os04g0676600	B3	Similar to H0101F08.6 protein.; B3 domain-containing protein Os04g0676600 (Protein IDEF1 homolog) [LOC_Os04g58000] [OsJ_16616] [OSJNBa0064G10.6]	-839	+	GATGC	0.8
Os04g0676600	Os04g0676600	B3	Similar to H0101F08.6 protein.; B3 domain-containing protein Os04g0676600 (Protein IDEF1 homolog) [LOC_Os04g58000] [OsJ_16616] [OSJNBa0064G10.6]	-836	-	GCTTG	0.8
Os04g0676600	Os04g0676600	B3	Similar to H0101F08.6 protein.; B3 domain-containing protein Os04g0676600 (Protein IDEF1 homolog) [LOC_Os04g58000] [OsJ_16616] [OSJNBa0064G10.6]	-709	+	AATGC	0.8
Os04g0676600	Os04g0676600	B3	Similar to H0101F08.6 protein.; B3 domain-containing protein Os04g0676600 (Protein IDEF1 homolog) [LOC_Os04g58000] [OsJ_16616] [OSJNBa0064G10.6]	-668	+	AATGC	0.8
Os04g0676600	Os04g0676600	B3	Similar to H0101F08.6 protein.; B3 domain-containing protein Os04g0676600 (Protein IDEF1 homolog) [LOC_Os04g58000] [OsJ_16616] [OSJNBa0064G10.6]	-645	-	GCATA	0.8
Os04g0676600	Os04g0676600	B3	Similar to H0101F08.6 protein.; B3 domain-containing protein Os04g0676600 (Protein IDEF1 homolog) [LOC_Os04g58000] [OsJ_16616] [OSJNBa0064G10.6]	-644	+	CATAC	0.8
Os04g0676600	Os04g0676600	B3	Similar to H0101F08.6 protein.; B3 domain-containing protein Os04g0676600 (Protein IDEF1 homolog) [LOC_Os04g58000] [OsJ_16616] [OSJNBa0064G10.6]	-614	-	TCATG	0.8
Os04g0676600	Os04g0676600	B3	Similar to H0101F08.6 protein.; B3 domain-containing protein Os04g0676600 (Protein IDEF1 homolog) [LOC_Os04g58000] [OsJ_16616] [OSJNBa0064G10.6]	-613	+	CATGC	1
Os04g0676600	Os04g0676600	B3	Similar to H0101F08.6 protein.; B3 domain-containing protein Os04g0676600 (Protein IDEF1 homolog) [LOC_Os04g58000] [OsJ_16616] [OSJNBa0064G10.6]	-593	+	TATGC	0.8
Os04g0676600	Os04g0676600	B3	Similar to H0101F08.6 protein.; B3 domain-containing protein Os04g0676600 (Protein IDEF1 homolog) [LOC_Os04g58000] [OsJ_16616] [OSJNBa0064G10.6]	-551	+	CGTGC	0.8
Os04g0676600	Os04g0676600	B3	Similar to H0101F08.6 protein.; B3 domain-containing protein Os04g0676600 (Protein IDEF1 homolog) [LOC_Os04g58000] [OsJ_16616] [OSJNBa0064G10.6]	-472	-	ACATG	0.8
Os04g0676600	Os04g0676600	B3	Similar to H0101F08.6 protein.; B3 domain-containing protein Os04g0676600 (Protein IDEF1 homolog) [LOC_Os04g58000] [OsJ_16616] [OSJNBa0064G10.6]	-471	+	CATGT	0.8
Os04g0676600	Os04g0676600	B3	Similar to H0101F08.6 protein.; B3 domain-containing protein Os04g0676600 (Protein IDEF1 homolog) [LOC_Os04g58000] [OsJ_16616] [OSJNBa0064G10.6]	-454	-	GCATC	0.8
Os04g0676600	Os04g0676600	B3	Similar to H0101F08.6 protein.; B3 domain-containing protein Os04g0676600 (Protein IDEF1 homolog) [LOC_Os04g58000] [OsJ_16616] [OSJNBa0064G10.6]	-453	+	CATCC	0.8
Os04g0676600	Os04g0676600	B3	Similar to H0101F08.6 protein.; B3 domain-containing protein Os04g0676600 (Protein IDEF1 homolog) [LOC_Os04g58000] [OsJ_16616] [OSJNBa0064G10.6]	-450	-	CCATG	0.8
Os04g0676600	Os04g0676600	B3	Similar to H0101F08.6 protein.; B3 domain-containing protein Os04g0676600 (Protein IDEF1 homolog) [LOC_Os04g58000] [OsJ_16616] [OSJNBa0064G10.6]	-449	+	CATGC	1
Os04g0676600	Os04g0676600	B3	Similar to H0101F08.6 protein.; B3 domain-containing protein Os04g0676600 (Protein IDEF1 homolog) [LOC_Os04g58000] [OsJ_16616] [OSJNBa0064G10.6]	-446	-	GCATA	0.8
Os04g0676600	Os04g0676600	B3	Similar to H0101F08.6 protein.; B3 domain-containing protein Os04g0676600 (Protein IDEF1 homolog) [LOC_Os04g58000] [OsJ_16616] [OSJNBa0064G10.6]	-349	+	AATGC	0.8
Os04g0676600	Os04g0676600	B3	Similar to H0101F08.6 protein.; B3 domain-containing protein Os04g0676600 (Protein IDEF1 homolog) [LOC_Os04g58000] [OsJ_16616] [OSJNBa0064G10.6]	-308	-	TCATG	0.8
Os04g0676600	Os04g0676600	B3	Similar to H0101F08.6 protein.; B3 domain-containing protein Os04g0676600 (Protein IDEF1 homolog) [LOC_Os04g58000] [OsJ_16616] [OSJNBa0064G10.6]	-307	+	CATGA	0.8
Os04g0676600	Os04g0676600	B3	Similar to H0101F08.6 protein.; B3 domain-containing protein Os04g0676600 (Protein IDEF1 homolog) [LOC_Os04g58000] [OsJ_16616] [OSJNBa0064G10.6]	-262	-	GTATG	0.8
Os04g0676600	Os04g0676600	B3	Similar to H0101F08.6 protein.; B3 domain-containing protein Os04g0676600 (Protein IDEF1 homolog) [LOC_Os04g58000] [OsJ_16616] [OSJNBa0064G10.6]	-218	-	TCATG	0.8
Os04g0676600	Os04g0676600	B3	Similar to H0101F08.6 protein.; B3 domain-containing protein Os04g0676600 (Protein IDEF1 homolog) [LOC_Os04g58000] [OsJ_16616] [OSJNBa0064G10.6]	-217	+	CATGT	0.8
Os04g0676600	Os04g0676600	B3	Similar to H0101F08.6 protein.; B3 domain-containing protein Os04g0676600 (Protein IDEF1 homolog) [LOC_Os04g58000] [OsJ_16616] [OSJNBa0064G10.6]	-188	+	TATGC	0.8
Os04g0676600	Os04g0676600	B3	Similar to H0101F08.6 protein.; B3 domain-containing protein Os04g0676600 (Protein IDEF1 homolog) [LOC_Os04g58000] [OsJ_16616] [OSJNBa0064G10.6]	-125	+	CATTC	0.8
Os04g0676600	Os04g0676600	B3	Similar to H0101F08.6 protein.; B3 domain-containing protein Os04g0676600 (Protein IDEF1 homolog) [LOC_Os04g58000] [OsJ_16616] [OSJNBa0064G10.6]	-106	-	GCATA	0.8
Os04g0676600	Os04g0676600	B3	Similar to H0101F08.6 protein.; B3 domain-containing protein Os04g0676600 (Protein IDEF1 homolog) [LOC_Os04g58000] [OsJ_16616] [OSJNBa0064G10.6]	-86	-	ACATG	0.8
Os04g0676600	Os04g0676600	B3	Similar to H0101F08.6 protein.; B3 domain-containing protein Os04g0676600 (Protein IDEF1 homolog) [LOC_Os04g58000] [OsJ_16616] [OSJNBa0064G10.6]	-85	+	CATGT	0.8
Os04g0676600	Os04g0676600	B3	Similar to H0101F08.6 protein.; B3 domain-containing protein Os04g0676600 (Protein IDEF1 homolog) [LOC_Os04g58000] [OsJ_16616] [OSJNBa0064G10.6]	-60	-	ACATG	0.8
Os04g0676600	Os04g0676600	B3	Similar to H0101F08.6 protein.; B3 domain-containing protein Os04g0676600 (Protein IDEF1 homolog) [LOC_Os04g58000] [OsJ_16616] [OSJNBa0064G10.6]	-59	+	CATGT	0.8
Os04g0676600	Os04g0676600	B3	Similar to H0101F08.6 protein.; B3 domain-containing protein Os04g0676600 (Protein IDEF1 homolog) [LOC_Os04g58000] [OsJ_16616] [OSJNBa0064G10.6]	-46	+	TATGC	0.8
Os04g0676600	Os04g0676600	B3	Similar to H0101F08.6 protein.; B3 domain-containing protein Os04g0676600 (Protein IDEF1 homolog) [LOC_Os04g58000] [OsJ_16616] [OSJNBa0064G10.6]	-43	-	GCATT	0.8
Os04g0676600	Os04g0676600	B3	Similar to H0101F08.6 protein.; B3 domain-containing protein Os04g0676600 (Protein IDEF1 homolog) [LOC_Os04g58000] [OsJ_16616] [OSJNBa0064G10.6]	-2	-	GCATG	1
Os04g0676600	Os04g0676600	B3	Similar to H0101F08.6 protein.; B3 domain-containing protein Os04g0676600 (Protein IDEF1 homolog) [LOC_Os04g58000] [OsJ_16616] [OSJNBa0064G10.6]	-1	+	CATGT	0.8
IDEF1	Os08g0101000	B3	ABI3/VP1 transcription factor family protein, Regulation of iron-deficiency response and tolerance; B3 domain-containing protein IDEF1 (Protein IRON DEFICIENCY-RESPONSIVE ELEMENT FACTOR 1) [IDEF1] [LOC_Os08g01090] [B1147B12.12] [OsJ_25718]	-982	+	CCTGC	0.8
IDEF1	Os08g0101000	B3	ABI3/VP1 transcription factor family protein, Regulation of iron-deficiency response and tolerance; B3 domain-containing protein IDEF1 (Protein IRON DEFICIENCY-RESPONSIVE ELEMENT FACTOR 1) [IDEF1] [LOC_Os08g01090] [B1147B12.12] [OsJ_25718]	-946	-	GCATT	0.8
IDEF1	Os08g0101000	B3	ABI3/VP1 transcription factor family protein, Regulation of iron-deficiency response and tolerance; B3 domain-containing protein IDEF1 (Protein IRON DEFICIENCY-RESPONSIVE ELEMENT FACTOR 1) [IDEF1] [LOC_Os08g01090] [B1147B12.12] [OsJ_25718]	-915	+	CAAGC	0.8
IDEF1	Os08g0101000	B3	ABI3/VP1 transcription factor family protein, Regulation of iron-deficiency response and tolerance; B3 domain-containing protein IDEF1 (Protein IRON DEFICIENCY-RESPONSIVE ELEMENT FACTOR 1) [IDEF1] [LOC_Os08g01090] [B1147B12.12] [OsJ_25718]	-839	+	GATGC	0.8
IDEF1	Os08g0101000	B3	ABI3/VP1 transcription factor family protein, Regulation of iron-deficiency response and tolerance; B3 domain-containing protein IDEF1 (Protein IRON DEFICIENCY-RESPONSIVE ELEMENT FACTOR 1) [IDEF1] [LOC_Os08g01090] [B1147B12.12] [OsJ_25718]	-836	-	GCTTG	0.8
IDEF1	Os08g0101000	B3	ABI3/VP1 transcription factor family protein, Regulation of iron-deficiency response and tolerance; B3 domain-containing protein IDEF1 (Protein IRON DEFICIENCY-RESPONSIVE ELEMENT FACTOR 1) [IDEF1] [LOC_Os08g01090] [B1147B12.12] [OsJ_25718]	-709	+	AATGC	0.8
IDEF1	Os08g0101000	B3	ABI3/VP1 transcription factor family protein, Regulation of iron-deficiency response and tolerance; B3 domain-containing protein IDEF1 (Protein IRON DEFICIENCY-RESPONSIVE ELEMENT FACTOR 1) [IDEF1] [LOC_Os08g01090] [B1147B12.12] [OsJ_25718]	-668	+	AATGC	0.8
IDEF1	Os08g0101000	B3	ABI3/VP1 transcription factor family protein, Regulation of iron-deficiency response and tolerance; B3 domain-containing protein IDEF1 (Protein IRON DEFICIENCY-RESPONSIVE ELEMENT FACTOR 1) [IDEF1] [LOC_Os08g01090] [B1147B12.12] [OsJ_25718]	-645	-	GCATA	0.8
IDEF1	Os08g0101000	B3	ABI3/VP1 transcription factor family protein, Regulation of iron-deficiency response and tolerance; B3 domain-containing protein IDEF1 (Protein IRON DEFICIENCY-RESPONSIVE ELEMENT FACTOR 1) [IDEF1] [LOC_Os08g01090] [B1147B12.12] [OsJ_25718]	-644	+	CATAC	0.8
IDEF1	Os08g0101000	B3	ABI3/VP1 transcription factor family protein, Regulation of iron-deficiency response and tolerance; B3 domain-containing protein IDEF1 (Protein IRON DEFICIENCY-RESPONSIVE ELEMENT FACTOR 1) [IDEF1] [LOC_Os08g01090] [B1147B12.12] [OsJ_25718]	-614	-	TCATG	0.8
IDEF1	Os08g0101000	B3	ABI3/VP1 transcription factor family protein, Regulation of iron-deficiency response and tolerance; B3 domain-containing protein IDEF1 (Protein IRON DEFICIENCY-RESPONSIVE ELEMENT FACTOR 1) [IDEF1] [LOC_Os08g01090] [B1147B12.12] [OsJ_25718]	-613	+	CATGC	1
IDEF1	Os08g0101000	B3	ABI3/VP1 transcription factor family protein, Regulation of iron-deficiency response and tolerance; B3 domain-containing protein IDEF1 (Protein IRON DEFICIENCY-RESPONSIVE ELEMENT FACTOR 1) [IDEF1] [LOC_Os08g01090] [B1147B12.12] [OsJ_25718]	-593	+	TATGC	0.8
IDEF1	Os08g0101000	B3	ABI3/VP1 transcription factor family protein, Regulation of iron-deficiency response and tolerance; B3 domain-containing protein IDEF1 (Protein IRON DEFICIENCY-RESPONSIVE ELEMENT FACTOR 1) [IDEF1] [LOC_Os08g01090] [B1147B12.12] [OsJ_25718]	-551	+	CGTGC	0.8
IDEF1	Os08g0101000	B3	ABI3/VP1 transcription factor family protein, Regulation of iron-deficiency response and tolerance; B3 domain-containing protein IDEF1 (Protein IRON DEFICIENCY-RESPONSIVE ELEMENT FACTOR 1) [IDEF1] [LOC_Os08g01090] [B1147B12.12] [OsJ_25718]	-472	-	ACATG	0.8
IDEF1	Os08g0101000	B3	ABI3/VP1 transcription factor family protein, Regulation of iron-deficiency response and tolerance; B3 domain-containing protein IDEF1 (Protein IRON DEFICIENCY-RESPONSIVE ELEMENT FACTOR 1) [IDEF1] [LOC_Os08g01090] [B1147B12.12] [OsJ_25718]	-471	+	CATGT	0.8
IDEF1	Os08g0101000	B3	ABI3/VP1 transcription factor family protein, Regulation of iron-deficiency response and tolerance; B3 domain-containing protein IDEF1 (Protein IRON DEFICIENCY-RESPONSIVE ELEMENT FACTOR 1) [IDEF1] [LOC_Os08g01090] [B1147B12.12] [OsJ_25718]	-454	-	GCATC	0.8
IDEF1	Os08g0101000	B3	ABI3/VP1 transcription factor family protein, Regulation of iron-deficiency response and tolerance; B3 domain-containing protein IDEF1 (Protein IRON DEFICIENCY-RESPONSIVE ELEMENT FACTOR 1) [IDEF1] [LOC_Os08g01090] [B1147B12.12] [OsJ_25718]	-453	+	CATCC	0.8
IDEF1	Os08g0101000	B3	ABI3/VP1 transcription factor family protein, Regulation of iron-deficiency response and tolerance; B3 domain-containing protein IDEF1 (Protein IRON DEFICIENCY-RESPONSIVE ELEMENT FACTOR 1) [IDEF1] [LOC_Os08g01090] [B1147B12.12] [OsJ_25718]	-450	-	CCATG	0.8
IDEF1	Os08g0101000	B3	ABI3/VP1 transcription factor family protein, Regulation of iron-deficiency response and tolerance; B3 domain-containing protein IDEF1 (Protein IRON DEFICIENCY-RESPONSIVE ELEMENT FACTOR 1) [IDEF1] [LOC_Os08g01090] [B1147B12.12] [OsJ_25718]	-449	+	CATGC	1
IDEF1	Os08g0101000	B3	ABI3/VP1 transcription factor family protein, Regulation of iron-deficiency response and tolerance; B3 domain-containing protein IDEF1 (Protein IRON DEFICIENCY-RESPONSIVE ELEMENT FACTOR 1) [IDEF1] [LOC_Os08g01090] [B1147B12.12] [OsJ_25718]	-446	-	GCATA	0.8
IDEF1	Os08g0101000	B3	ABI3/VP1 transcription factor family protein, Regulation of iron-deficiency response and tolerance; B3 domain-containing protein IDEF1 (Protein IRON DEFICIENCY-RESPONSIVE ELEMENT FACTOR 1) [IDEF1] [LOC_Os08g01090] [B1147B12.12] [OsJ_25718]	-349	+	AATGC	0.8
IDEF1	Os08g0101000	B3	ABI3/VP1 transcription factor family protein, Regulation of iron-deficiency response and tolerance; B3 domain-containing protein IDEF1 (Protein IRON DEFICIENCY-RESPONSIVE ELEMENT FACTOR 1) [IDEF1] [LOC_Os08g01090] [B1147B12.12] [OsJ_25718]	-308	-	TCATG	0.8
IDEF1	Os08g0101000	B3	ABI3/VP1 transcription factor family protein, Regulation of iron-deficiency response and tolerance; B3 domain-containing protein IDEF1 (Protein IRON DEFICIENCY-RESPONSIVE ELEMENT FACTOR 1) [IDEF1] [LOC_Os08g01090] [B1147B12.12] [OsJ_25718]	-307	+	CATGA	0.8
IDEF1	Os08g0101000	B3	ABI3/VP1 transcription factor family protein, Regulation of iron-deficiency response and tolerance; B3 domain-containing protein IDEF1 (Protein IRON DEFICIENCY-RESPONSIVE ELEMENT FACTOR 1) [IDEF1] [LOC_Os08g01090] [B1147B12.12] [OsJ_25718]	-262	-	GTATG	0.8
IDEF1	Os08g0101000	B3	ABI3/VP1 transcription factor family protein, Regulation of iron-deficiency response and tolerance; B3 domain-containing protein IDEF1 (Protein IRON DEFICIENCY-RESPONSIVE ELEMENT FACTOR 1) [IDEF1] [LOC_Os08g01090] [B1147B12.12] [OsJ_25718]	-218	-	TCATG	0.8
IDEF1	Os08g0101000	B3	ABI3/VP1 transcription factor family protein, Regulation of iron-deficiency response and tolerance; B3 domain-containing protein IDEF1 (Protein IRON DEFICIENCY-RESPONSIVE ELEMENT FACTOR 1) [IDEF1] [LOC_Os08g01090] [B1147B12.12] [OsJ_25718]	-217	+	CATGT	0.8
IDEF1	Os08g0101000	B3	ABI3/VP1 transcription factor family protein, Regulation of iron-deficiency response and tolerance; B3 domain-containing protein IDEF1 (Protein IRON DEFICIENCY-RESPONSIVE ELEMENT FACTOR 1) [IDEF1] [LOC_Os08g01090] [B1147B12.12] [OsJ_25718]	-188	+	TATGC	0.8
IDEF1	Os08g0101000	B3	ABI3/VP1 transcription factor family protein, Regulation of iron-deficiency response and tolerance; B3 domain-containing protein IDEF1 (Protein IRON DEFICIENCY-RESPONSIVE ELEMENT FACTOR 1) [IDEF1] [LOC_Os08g01090] [B1147B12.12] [OsJ_25718]	-125	+	CATTC	0.8
IDEF1	Os08g0101000	B3	ABI3/VP1 transcription factor family protein, Regulation of iron-deficiency response and tolerance; B3 domain-containing protein IDEF1 (Protein IRON DEFICIENCY-RESPONSIVE ELEMENT FACTOR 1) [IDEF1] [LOC_Os08g01090] [B1147B12.12] [OsJ_25718]	-106	-	GCATA	0.8
IDEF1	Os08g0101000	B3	ABI3/VP1 transcription factor family protein, Regulation of iron-deficiency response and tolerance; B3 domain-containing protein IDEF1 (Protein IRON DEFICIENCY-RESPONSIVE ELEMENT FACTOR 1) [IDEF1] [LOC_Os08g01090] [B1147B12.12] [OsJ_25718]	-86	-	ACATG	0.8
IDEF1	Os08g0101000	B3	ABI3/VP1 transcription factor family protein, Regulation of iron-deficiency response and tolerance; B3 domain-containing protein IDEF1 (Protein IRON DEFICIENCY-RESPONSIVE ELEMENT FACTOR 1) [IDEF1] [LOC_Os08g01090] [B1147B12.12] [OsJ_25718]	-85	+	CATGT	0.8
IDEF1	Os08g0101000	B3	ABI3/VP1 transcription factor family protein, Regulation of iron-deficiency response and tolerance; B3 domain-containing protein IDEF1 (Protein IRON DEFICIENCY-RESPONSIVE ELEMENT FACTOR 1) [IDEF1] [LOC_Os08g01090] [B1147B12.12] [OsJ_25718]	-60	-	ACATG	0.8
IDEF1	Os08g0101000	B3	ABI3/VP1 transcription factor family protein, Regulation of iron-deficiency response and tolerance; B3 domain-containing protein IDEF1 (Protein IRON DEFICIENCY-RESPONSIVE ELEMENT FACTOR 1) [IDEF1] [LOC_Os08g01090] [B1147B12.12] [OsJ_25718]	-59	+	CATGT	0.8
IDEF1	Os08g0101000	B3	ABI3/VP1 transcription factor family protein, Regulation of iron-deficiency response and tolerance; B3 domain-containing protein IDEF1 (Protein IRON DEFICIENCY-RESPONSIVE ELEMENT FACTOR 1) [IDEF1] [LOC_Os08g01090] [B1147B12.12] [OsJ_25718]	-46	+	TATGC	0.8
IDEF1	Os08g0101000	B3	ABI3/VP1 transcription factor family protein, Regulation of iron-deficiency response and tolerance; B3 domain-containing protein IDEF1 (Protein IRON DEFICIENCY-RESPONSIVE ELEMENT FACTOR 1) [IDEF1] [LOC_Os08g01090] [B1147B12.12] [OsJ_25718]	-43	-	GCATT	0.8
IDEF1	Os08g0101000	B3	ABI3/VP1 transcription factor family protein, Regulation of iron-deficiency response and tolerance; B3 domain-containing protein IDEF1 (Protein IRON DEFICIENCY-RESPONSIVE ELEMENT FACTOR 1) [IDEF1] [LOC_Os08g01090] [B1147B12.12] [OsJ_25718]	-2	-	GCATG	1
IDEF1	Os08g0101000	B3	ABI3/VP1 transcription factor family protein, Regulation of iron-deficiency response and tolerance; B3 domain-containing protein IDEF1 (Protein IRON DEFICIENCY-RESPONSIVE ELEMENT FACTOR 1) [IDEF1] [LOC_Os08g01090] [B1147B12.12] [OsJ_25718]	-1	+	CATGT	0.8
ARF5	Os02g0141100	B3; ARF	Similar to Auxin response factor 5.; Auxin response factor 5 [ARF5] [LOC_Os02g04810] [OJ1679_B08.29] [OsJ_005181]	-475	-	gAGACA	1
ARF5	Os02g0141100	B3; ARF	Similar to Auxin response factor 5.; Auxin response factor 5 [ARF5] [LOC_Os02g04810] [OJ1679_B08.29] [OsJ_005181]	-903	-	gtTGTCGgg	1
ARF6	Os02g0164900	B3; ARF	Similar to Auxin response factor 3.; Auxin response factor 6 (OsARF6a) [ARF6] [ARF6A] [LOC_Os02g06910] [OJ1661_C12.26] [OsJ_005343] [OSJNBa0023I17.9]	-475	-	gAGACA	1
ARF6	Os02g0164900	B3; ARF	Similar to Auxin response factor 3.; Auxin response factor 6 (OsARF6a) [ARF6] [ARF6A] [LOC_Os02g06910] [OJ1661_C12.26] [OsJ_005343] [OSJNBa0023I17.9]	-903	-	gtTGTCGgg	1
ARF11	Os04g0664400	B3; ARF	Similar to Auxin response factor 11.; Auxin response factor 11 (OsARF5) (OsMP) (Protein MONOPTEROS-like) [ARF11] [ARF5] [MP] [LOC_Os04g56850] [OSJNBa0084K01.22]	-475	-	gAGACA	1
ARF11	Os04g0664400	B3; ARF	Similar to Auxin response factor 11.; Auxin response factor 11 (OsARF5) (OsMP) (Protein MONOPTEROS-like) [ARF11] [ARF5] [MP] [LOC_Os04g56850] [OSJNBa0084K01.22]	-903	-	gtTGTCGgg	1
ARF12	Os04g0671900	B3; ARF	Similar to Auxin response factor 12.; Auxin response factor 12 (OsARF8) [ARF12] [ARF8] [LOC_Os04g57610] [OSJNBb0004A17.6]	-475	-	gAGACA	1
ARF12	Os04g0671900	B3; ARF	Similar to Auxin response factor 12.; Auxin response factor 12 (OsARF8) [ARF12] [ARF8] [LOC_Os04g57610] [OSJNBb0004A17.6]	-903	-	gtTGTCGgg	1
Os06g0196700	Os06g0196700	B3; ARF	Similar to Auxin response factor 1.; Auxin response factor 16 [ARF16] [LOC_Os06g09660] [OsJ_019622]	-475	-	gAGACA	1
Os06g0196700	Os06g0196700	B3; ARF	Similar to Auxin response factor 1.; Auxin response factor 16 [ARF16] [LOC_Os06g09660] [OsJ_019622]	-903	-	gtTGTCGgg	1
ARF17	Os06g0677800	B3; ARF	Similar to P-167-1_1 (Fragment).; Auxin response factor 17 [ARF17] [LOC_Os06g46410] [B1153E06.26] [P0710B08.20]	-475	-	gAGACA	1
ARF17	Os06g0677800	B3; ARF	Similar to P-167-1_1 (Fragment).; Auxin response factor 17 [ARF17] [LOC_Os06g46410] [B1153E06.26] [P0710B08.20]	-903	-	gtTGTCGgg	1
Os06g0702600	Os06g0702600	B3; ARF	Similar to Auxin response factor 7a (Fragment).; Auxin response factor 19 (OsARF7a) [ARF19] [ARF7A] [LOC_Os06g48950] [OJ1215_E11.1] [P0596H10.43]	-475	-	gAGACA	1
Os06g0702600	Os06g0702600	B3; ARF	Similar to Auxin response factor 7a (Fragment).; Auxin response factor 19 (OsARF7a) [ARF19] [ARF7A] [LOC_Os06g48950] [OJ1215_E11.1] [P0596H10.43]	-903	-	gtTGTCGgg	1
Os08g0520500	Os08g0520500	B3; ARF	Similar to Isoform 2 of Auxin response factor 21.; Auxin response factor 21 (OsARF7b) [ARF21] [ARF7B] [LOC_Os08g40900] [OJ1003_A09.14] [P0689E12.38]	-475	-	gAGACA	1
Os08g0520500	Os08g0520500	B3; ARF	Similar to Isoform 2 of Auxin response factor 21.; Auxin response factor 21 (OsARF7b) [ARF21] [ARF7B] [LOC_Os08g40900] [OJ1003_A09.14] [P0689E12.38]	-903	-	gtTGTCGgg	1
Os11g0523800	Os11g0523800	B3; ARF	Similar to Isoform 3 of Auxin response factor 23.; Auxin response factor 23 (OsARF1) [ARF23] [ARF1] [LOC_Os11g32110]	-475	-	gAGACA	1
Os11g0523800	Os11g0523800	B3; ARF	Similar to Isoform 3 of Auxin response factor 23.; Auxin response factor 23 (OsARF1) [ARF23] [ARF1] [LOC_Os11g32110]	-903	-	gtTGTCGgg	1
ARF25	Os12g0613700	B3; ARF	Similar to Auxin response factor 25.; Auxin response factor 25 (OsARF6b) [ARF25] [ARF6B] [LOC_Os12g41950] [OsJ_035418]	-475	-	gAGACA	1
ARF25	Os12g0613700	B3; ARF	Similar to Auxin response factor 25.; Auxin response factor 25 (OsARF6b) [ARF25] [ARF6B] [LOC_Os12g41950] [OsJ_035418]	-903	-	gtTGTCGgg	1
Os01g0242200	Os01g0242200	C2H2		-994	-	CGAAAaggaata	0.97
Os02g0518500	Os02g0518500	C2H2		-994	-	CGAAAaggaata	0.97
Os02g0672100	Os02g0672100	C2H2		-994	-	CGAAAaggaata	0.97
Os03g0197800	Os03g0197800	C2H2		-994	-	CGAAAaggaata	0.97
Os03g0437100	Os03g0437100	C2H2		-600	+	aACACTt	1
Os03g0437100	Os03g0437100	C2H2		-323	+	aACACTt	1
Os03g0437100	Os03g0437100	C2H2		57	-	tAGTGTc	1
Os03g0437200	Os03g0437200	C2H2		-600	+	aACACTt	1
Os03g0437200	Os03g0437200	C2H2		-323	+	aACACTt	1
Os03g0437200	Os03g0437200	C2H2		57	-	tAGTGTc	1
Os03g0437200	Os03g0437200	C2H2		-600	+	aACACTt	1
Os03g0437200	Os03g0437200	C2H2		-323	+	aACACTt	1
Os03g0437200	Os03g0437200	C2H2		57	-	tAGTGTc	1
Os04g0566400	Os04g0566400	C2H2		-994	-	CGAAAaggaata	0.97
Os07g0581366	Os07g0581366	C2H2		-994	-	CGAAAaggaata	0.97
Os08g0554400	Os08g0554400	C2H2		-994	-	CGAAAaggaata	0.97
Os09g0555700	Os09g0555700	C2H2		-994	-	CGAAAaggaata	0.97
Os10g0419200	Os10g0419200	C2H2		-994	-	CGAAAaggaata	0.97
Os12g0583700	Os12g0583700	C2H2		-600	+	aACACTt	1
Os12g0583700	Os12g0583700	C2H2		-323	+	aACACTt	1
Os12g0583700	Os12g0583700	C2H2		57	-	tAGTGTc	1
Os12g0583700	Os12g0583700	C2H2		-600	+	aACACTt	1
Os12g0583700	Os12g0583700	C2H2		-323	+	aACACTt	1
Os12g0583700	Os12g0583700	C2H2		57	-	tAGTGTc	1
Os02g0574800	Os02g0574800	EIN3		-761	+	tggATACAta	1
Os03g0324200	Os03g0324200	EIN3		-761	+	tggaTACATat	0.95
Os03g0324200	Os03g0324200	EIN3		-761	-	tggATACAt	0.99
Os03g0324200	Os03g0324200	EIN3		-65	-	aaaATACAt	0.97
Os03g0324200	Os03g0324200	EIN3		-450	+	ccATGCAtaa	0.99
Os03g0324200	Os03g0324200	EIN3		-450	-	ccaTGCATaa	0.99
Os03g0324200	Os03g0324200	EIN3		-47	+	atATGCAtta	0.99
Os03g0324200	Os03g0324200	EIN3		-47	-	ataTGCATta	0.99
Os03g0324200	Os03g0324200	EIN3		-761	+	tggaTACATat	0.97
Os03g0324200	Os03g0324200	EIN3		-761	+	tggATACAta	1
Os03g0324200	Os03g0324200	EIN3		-97	+	ATGTActt	0.94
Os03g0324300	Os03g0324300	EIN3		-761	+	tggaTACATat	0.95
Os03g0324300	Os03g0324300	EIN3		-761	-	tggATACAt	0.99
Os03g0324300	Os03g0324300	EIN3		-65	-	aaaATACAt	0.97
Os03g0324300	Os03g0324300	EIN3		-450	+	ccATGCAtaa	0.99
Os03g0324300	Os03g0324300	EIN3		-450	-	ccaTGCATaa	0.99
Os03g0324300	Os03g0324300	EIN3		-47	+	atATGCAtta	0.99
Os03g0324300	Os03g0324300	EIN3		-47	-	ataTGCATta	0.99
Os03g0324300	Os03g0324300	EIN3		-761	+	tggaTACATat	0.97
Os03g0324300	Os03g0324300	EIN3		-761	+	tggATACAta	1
Os03g0324300	Os03g0324300	EIN3		-97	+	ATGTActt	0.94
Os04g0456900	Os04g0456900	EIN3		-761	+	tggATACAta	1
Os07g0685700	Os07g0685700	EIN3		-761	+	tggaTACATat	0.95
Os07g0685700	Os07g0685700	EIN3		-761	-	tggATACAt	0.99
Os07g0685700	Os07g0685700	EIN3		-65	-	aaaATACAt	0.97
Os07g0685700	Os07g0685700	EIN3		-450	+	ccATGCAtaa	0.99
Os07g0685700	Os07g0685700	EIN3		-450	-	ccaTGCATaa	0.99
Os07g0685700	Os07g0685700	EIN3		-47	+	atATGCAtta	0.99
Os07g0685700	Os07g0685700	EIN3		-47	-	ataTGCATta	0.99
Os07g0685700	Os07g0685700	EIN3		-761	+	tggaTACATat	0.97
Os07g0685700	Os07g0685700	EIN3		-761	+	tggATACAta	1
Os07g0685700	Os07g0685700	EIN3		-97	+	ATGTActt	0.94
Os08g0508700	Os08g0508700	EIN3		-761	+	tggaTACATat	0.95
Os08g0508700	Os08g0508700	EIN3		-761	-	tggATACAt	0.99
Os08g0508700	Os08g0508700	EIN3		-65	-	aaaATACAt	0.97
Os08g0508700	Os08g0508700	EIN3		-450	+	ccATGCAtaa	0.99
Os08g0508700	Os08g0508700	EIN3		-450	-	ccaTGCATaa	0.99
Os08g0508700	Os08g0508700	EIN3		-47	+	atATGCAtta	0.99
Os08g0508700	Os08g0508700	EIN3		-47	-	ataTGCATta	0.99
Os08g0508700	Os08g0508700	EIN3		-761	+	tggaTACATat	0.97
Os08g0508700	Os08g0508700	EIN3		-761	+	tggATACAta	1
Os08g0508700	Os08g0508700	EIN3		-97	+	ATGTActt	0.94
Os09g0490200	Os09g0490200	EIN3		-761	+	tggaTACATat	0.97
DREB1F	Os01g0968800	ERF	Similar to Dehydration responsive element binding protein 1F (DREB1F protein).; Dehydration-responsive element-binding protein 1F (Protein DREB1F) (Protein C-repeat-binding factor 2) (rCBF2) [DREB1F] [CBF2] [ERF27] [LOC_Os01g73770] [OJ1656_A11.17] [OsJ_004800]	-900	-	GTCGGg	0.95
DREB1E	Os04g0572400	ERF	Similar to CRT/DRE binding factor 1.; Dehydration-responsive element-binding protein 1E (Protein DREB1E) [DREB1E] [ERF30] [LOC_Os04g48350] [OSJNBa0019K04.2]	-900	-	GTCGGg	0.95
DREB2D	Os05g0473300	ERF	Hypothetical conserved gene.; Dehydration-responsive element-binding protein 2D (OsDREB2D) [DREB2D] [ERF43] [LOC_Os05g39590] [OsJ_18893] [P0486C01.4]	-900	-	GTCGGg	0.95
DREB1D	Os06g0165600	ERF	CRT/DRE binding factor (Transcription factor RCBF4).; Dehydration-responsive element-binding protein 1D (Protein DREB1D) (Protein C-repeat-binding factor 4) [DREB1D] [CBF4] [ERF116] [LOC_Os06g06970] [OSJNBa0015I14.27] [P0680A03.1]	-900	-	GTCGGg	0.95
Os08g0545500	Os08g0545500	ERF	Similar to Dehydration-responsive element-binding protein 1J.; Dehydration-responsive element-binding protein 1J (Protein DREB1J) [DREB1J] [ERF28] [Os08g0545400] [LOC_Os08g43200] [OJ1323_A06.7] [OsJ_027024] [P0623F08.40]	-900	-	GTCGGg	0.95
Os09g0522000	Os09g0522000	ERF	Similar to Dehydration-responsive element-binding protein 1B.; Dehydration-responsive element-binding protein 1B (Protein DREB1B) [DREB1B] [ERF31] [LOC_Os09g35010]	-900	-	GTCGGg	0.95
DREB1H	Os09g0522100	ERF	Similar to Dehydration-responsive element-binding protein 1H.; Dehydration-responsive element-binding protein 1H (Protein DREB1H) [DREB1H] [ERF133] [LOC_Os09g35020] [OSJNOa273B05.9]	-900	-	GTCGGg	0.95
DREB1A	Os09g0522200	ERF	DRE-binding protein 1A.; Dehydration-responsive element-binding protein 1A (Protein DREB1A) (Protein C-repeat-binding factor 3) (rCBF3) [DREB1A] [CBF3] [ERF24] [LOC_Os09g35030] [OSJNOa273B05.11]	-900	-	GTCGGg	0.95
Os01g0976800	Os01g0976800	GATA		-223	+	aaTGATCat	1
Os01g0976800	Os01g0976800	GATA		-222	-	atGATCAtg	1
Os02g0220400	Os02g0220400	GATA		-223	+	aaTGATCat	1
Os02g0220400	Os02g0220400	GATA		-222	-	atGATCAtg	1
Os03g0831200	Os03g0831200	GATA		-223	+	aaTGATCat	1
Os03g0831200	Os03g0831200	GATA		-222	-	atGATCAtg	1
Os05g0155400	Os05g0155400	GATA		-223	+	aaTGATCat	1
Os05g0155400	Os05g0155400	GATA		-222	-	atGATCAtg	1
Os05g0578900	Os05g0578900	GATA		-223	+	aaTGATCat	1
Os05g0578900	Os05g0578900	GATA		-222	-	atGATCAtg	1
Os06g0571800	Os06g0571800	GATA		-223	+	aaTGATCat	1
Os06g0571800	Os06g0571800	GATA		-222	-	atGATCAtg	1
ROC8	Os06g0207966	Homeodomain		-228	+	cacTTAATga	0.95
ROC8	Os06g0207966	Homeodomain		-259	-	tgaATTAAtca	0.94
Os09g0526200	Os09g0526200	Homeodomain		-228	+	cacTTAATga	0.95
Os09g0526200	Os09g0526200	Homeodomain		-259	-	tgaATTAAtca	0.94
HOX3	Os01g0643600	Homeodomain; HD-ZIP	Homeodomain-related domain containing protein.; Homeobox-leucine zipper protein HOX3 (HD-ZIP protein HOX3) (Homeodomain transcription factor HOX3) (OsHox3) [HOX3] [LOC_Os01g45570] [OsJ_002698]	-312	-	atAATCAtga	0.98
HOX3	Os01g0643600	Homeodomain; HD-ZIP	Homeodomain-related domain containing protein.; Homeobox-leucine zipper protein HOX3 (HD-ZIP protein HOX3) (Homeodomain transcription factor HOX3) (OsHox3) [HOX3] [LOC_Os01g45570] [OsJ_002698]	-312	-	atAATCAtga	0.99
HOX3	Os01g0643600	Homeodomain; HD-ZIP	Homeodomain-related domain containing protein.; Homeobox-leucine zipper protein HOX3 (HD-ZIP protein HOX3) (Homeodomain transcription factor HOX3) (OsHox3) [HOX3] [LOC_Os01g45570] [OsJ_002698]	-201	-	aaAATCAttt	0.98
HOX7	Os02g0565600	Homeodomain; HD-ZIP	Similar to Homeodomain leucine zipper protein (Fragment).; Homeobox-leucine zipper protein HOX7 (HD-ZIP protein HOX7) (Homeodomain transcription factor HOX7) (OsHox7) [HOX7] [LOC_Os02g35770] [P0020C11.33]	-312	-	atAATCAtga	0.98
HOX7	Os02g0565600	Homeodomain; HD-ZIP	Similar to Homeodomain leucine zipper protein (Fragment).; Homeobox-leucine zipper protein HOX7 (HD-ZIP protein HOX7) (Homeodomain transcription factor HOX7) (OsHox7) [HOX7] [LOC_Os02g35770] [P0020C11.33]	-312	-	atAATCAtga	0.99
HOX7	Os02g0565600	Homeodomain; HD-ZIP	Similar to Homeodomain leucine zipper protein (Fragment).; Homeobox-leucine zipper protein HOX7 (HD-ZIP protein HOX7) (Homeodomain transcription factor HOX7) (OsHox7) [HOX7] [LOC_Os02g35770] [P0020C11.33]	-201	-	aaAATCAttt	0.98
ROC5	Os02g0674800	Homeodomain; HD-ZIP	Similar to OCL1 homeobox protein.; Homeobox-leucine zipper protein ROC5 (GLABRA 2-like homeobox protein 5) (HD-ZIP protein ROC5) (Homeodomain transcription factor ROC5) (Protein RICE OUTERMOST CELL-SPECIFIC 5) [ROC5] [GL2-5] [LOC_Os02g45250] [P0657H12.28]	-228	+	cacTTAATga	0.95
ROC5	Os02g0674800	Homeodomain; HD-ZIP	Similar to OCL1 homeobox protein.; Homeobox-leucine zipper protein ROC5 (GLABRA 2-like homeobox protein 5) (HD-ZIP protein ROC5) (Homeodomain transcription factor ROC5) (Protein RICE OUTERMOST CELL-SPECIFIC 5) [ROC5] [GL2-5] [LOC_Os02g45250] [P0657H12.28]	-259	-	tgaATTAAtca	0.94
HOX16	Os02g0729700	Homeodomain; HD-ZIP	Similar to HAHB-7 (Fragment).; Homeobox-leucine zipper protein HOX16 (HD-ZIP protein HOX16) (Homeodomain transcription factor HOX16) (OsHox16) [HOX16] [LOC_Os02g49700] [OsJ_007974] [OSJNBa0072H09.24,P0617A09.3]	-315	-	ccAATAAtc	0.99
HOX16	Os02g0729700	Homeodomain; HD-ZIP	Similar to HAHB-7 (Fragment).; Homeobox-leucine zipper protein HOX16 (HD-ZIP protein HOX16) (Homeodomain transcription factor HOX16) (OsHox16) [HOX16] [LOC_Os02g49700] [OsJ_007974] [OSJNBa0072H09.24,P0617A09.3]	-251	-	tcAATAAtt	1
HOX16	Os02g0729700	Homeodomain; HD-ZIP	Similar to HAHB-7 (Fragment).; Homeobox-leucine zipper protein HOX16 (HD-ZIP protein HOX16) (Homeodomain transcription factor HOX16) (OsHox16) [HOX16] [LOC_Os02g49700] [OsJ_007974] [OSJNBa0072H09.24,P0617A09.3]	-250	-	caATAATt	0.96
HOX16	Os02g0729700	Homeodomain; HD-ZIP	Similar to HAHB-7 (Fragment).; Homeobox-leucine zipper protein HOX16 (HD-ZIP protein HOX16) (Homeodomain transcription factor HOX16) (OsHox16) [HOX16] [LOC_Os02g49700] [OsJ_007974] [OSJNBa0072H09.24,P0617A09.3]	-249	+	aATAATta	0.99
HOX16	Os02g0729700	Homeodomain; HD-ZIP	Similar to HAHB-7 (Fragment).; Homeobox-leucine zipper protein HOX16 (HD-ZIP protein HOX16) (Homeodomain transcription factor HOX16) (OsHox16) [HOX16] [LOC_Os02g49700] [OsJ_007974] [OSJNBa0072H09.24,P0617A09.3]	-250	+	cAATAAttaaata	0.92
HOX16	Os02g0729700	Homeodomain; HD-ZIP	Similar to HAHB-7 (Fragment).; Homeobox-leucine zipper protein HOX16 (HD-ZIP protein HOX16) (Homeodomain transcription factor HOX16) (OsHox16) [HOX16] [LOC_Os02g49700] [OsJ_007974] [OSJNBa0072H09.24,P0617A09.3]	-251	+	tcAATAAttaaa	0.98
HOX16	Os02g0729700	Homeodomain; HD-ZIP	Similar to HAHB-7 (Fragment).; Homeobox-leucine zipper protein HOX16 (HD-ZIP protein HOX16) (Homeodomain transcription factor HOX16) (OsHox16) [HOX16] [LOC_Os02g49700] [OsJ_007974] [OSJNBa0072H09.24,P0617A09.3]	-252	+	atcAATAAttaaat	0.96
HOX16	Os02g0729700	Homeodomain; HD-ZIP	Similar to HAHB-7 (Fragment).; Homeobox-leucine zipper protein HOX16 (HD-ZIP protein HOX16) (Homeodomain transcription factor HOX16) (OsHox16) [HOX16] [LOC_Os02g49700] [OsJ_007974] [OSJNBa0072H09.24,P0617A09.3]	-250	+	cAATAAtta	0.94
Os03g0170600	Os03g0170600	Homeodomain; HD-ZIP	Similar to Homeobox-leucine zipper protein HOX21.; Homeobox-leucine zipper protein HOX21 (HD-ZIP protein HOX21) (Homeodomain transcription factor HOX21) (OsHox21) [HOX21] [LOC_Os03g07450] [OSJNBa0091P11.3]	-315	-	ccAATAAtc	0.99
Os03g0170600	Os03g0170600	Homeodomain; HD-ZIP	Similar to Homeobox-leucine zipper protein HOX21.; Homeobox-leucine zipper protein HOX21 (HD-ZIP protein HOX21) (Homeodomain transcription factor HOX21) (OsHox21) [HOX21] [LOC_Os03g07450] [OSJNBa0091P11.3]	-251	-	tcAATAAtt	1
Os03g0170600	Os03g0170600	Homeodomain; HD-ZIP	Similar to Homeobox-leucine zipper protein HOX21.; Homeobox-leucine zipper protein HOX21 (HD-ZIP protein HOX21) (Homeodomain transcription factor HOX21) (OsHox21) [HOX21] [LOC_Os03g07450] [OSJNBa0091P11.3]	-250	-	caATAATt	0.96
Os03g0170600	Os03g0170600	Homeodomain; HD-ZIP	Similar to Homeobox-leucine zipper protein HOX21.; Homeobox-leucine zipper protein HOX21 (HD-ZIP protein HOX21) (Homeodomain transcription factor HOX21) (OsHox21) [HOX21] [LOC_Os03g07450] [OSJNBa0091P11.3]	-249	+	aATAATta	0.99
Os03g0170600	Os03g0170600	Homeodomain; HD-ZIP	Similar to Homeobox-leucine zipper protein HOX21.; Homeobox-leucine zipper protein HOX21 (HD-ZIP protein HOX21) (Homeodomain transcription factor HOX21) (OsHox21) [HOX21] [LOC_Os03g07450] [OSJNBa0091P11.3]	-250	+	cAATAAttaaata	0.92
Os03g0170600	Os03g0170600	Homeodomain; HD-ZIP	Similar to Homeobox-leucine zipper protein HOX21.; Homeobox-leucine zipper protein HOX21 (HD-ZIP protein HOX21) (Homeodomain transcription factor HOX21) (OsHox21) [HOX21] [LOC_Os03g07450] [OSJNBa0091P11.3]	-251	+	tcAATAAttaaa	0.98
Os03g0170600	Os03g0170600	Homeodomain; HD-ZIP	Similar to Homeobox-leucine zipper protein HOX21.; Homeobox-leucine zipper protein HOX21 (HD-ZIP protein HOX21) (Homeodomain transcription factor HOX21) (OsHox21) [HOX21] [LOC_Os03g07450] [OSJNBa0091P11.3]	-252	+	atcAATAAttaaat	0.96
Os03g0170600	Os03g0170600	Homeodomain; HD-ZIP	Similar to Homeobox-leucine zipper protein HOX21.; Homeobox-leucine zipper protein HOX21 (HD-ZIP protein HOX21) (Homeodomain transcription factor HOX21) (OsHox21) [HOX21] [LOC_Os03g07450] [OSJNBa0091P11.3]	-250	+	cAATAAtta	0.94
HOX13	Os03g0188900	Homeodomain; HD-ZIP	Similar to cDNA clone:001-200-F05, full insert sequence.; Homeobox-leucine zipper protein HOX13 (HD-ZIP protein HOX13) (Homeodomain transcription factor HOX13) (OsHox13) [HOX13] [LOC_Os03g08960] [OJ1217B09.11]	-249	+	aATAATta	0.99
HOX13	Os03g0188900	Homeodomain; HD-ZIP	Similar to cDNA clone:001-200-F05, full insert sequence.; Homeobox-leucine zipper protein HOX13 (HD-ZIP protein HOX13) (Homeodomain transcription factor HOX13) (OsHox13) [HOX13] [LOC_Os03g08960] [OJ1217B09.11]	-250	+	cAATAAttaaata	0.92
HOX13	Os03g0188900	Homeodomain; HD-ZIP	Similar to cDNA clone:001-200-F05, full insert sequence.; Homeobox-leucine zipper protein HOX13 (HD-ZIP protein HOX13) (Homeodomain transcription factor HOX13) (OsHox13) [HOX13] [LOC_Os03g08960] [OJ1217B09.11]	-251	+	tcAATAAttaaa	0.98
HOX13	Os03g0188900	Homeodomain; HD-ZIP	Similar to cDNA clone:001-200-F05, full insert sequence.; Homeobox-leucine zipper protein HOX13 (HD-ZIP protein HOX13) (Homeodomain transcription factor HOX13) (OsHox13) [HOX13] [LOC_Os03g08960] [OJ1217B09.11]	-252	+	atcAATAAttaaat	0.96
HOX13	Os03g0188900	Homeodomain; HD-ZIP	Similar to cDNA clone:001-200-F05, full insert sequence.; Homeobox-leucine zipper protein HOX13 (HD-ZIP protein HOX13) (Homeodomain transcription factor HOX13) (OsHox13) [HOX13] [LOC_Os03g08960] [OJ1217B09.11]	-250	+	cAATAAtta	0.94
Os03g0231000	Os03g0231000	Homeodomain; HD-ZIP	Conserved hypothetical protein.; Homeobox-leucine zipper protein HOX19 (HD-ZIP protein HOX19) (Homeodomain transcription factor HOX19) (OsHox19) [HOX19] [LOC_Os03g12860] [OJ1017C11.5] [OJ1781E12.8]	-312	-	atAATCAtga	0.98
Os03g0231000	Os03g0231000	Homeodomain; HD-ZIP	Conserved hypothetical protein.; Homeobox-leucine zipper protein HOX19 (HD-ZIP protein HOX19) (Homeodomain transcription factor HOX19) (OsHox19) [HOX19] [LOC_Os03g12860] [OJ1017C11.5] [OJ1781E12.8]	-312	-	atAATCAtga	0.99
Os03g0231000	Os03g0231000	Homeodomain; HD-ZIP	Conserved hypothetical protein.; Homeobox-leucine zipper protein HOX19 (HD-ZIP protein HOX19) (Homeodomain transcription factor HOX19) (OsHox19) [HOX19] [LOC_Os03g12860] [OJ1017C11.5] [OJ1781E12.8]	-201	-	aaAATCAttt	0.98
HOX17	Os04g0548700	Homeodomain; HD-ZIP	Homeodomain-like containing protein.; Homeobox-leucine zipper protein HOX17 (HD-ZIP protein HOX17) (Homeodomain transcription factor HOX17) (OsHox17) [HOX17] [LOC_Os04g46350] [OSJNBa0065H10.13]	-312	-	atAATCAtga	0.98
HOX17	Os04g0548700	Homeodomain; HD-ZIP	Homeodomain-like containing protein.; Homeobox-leucine zipper protein HOX17 (HD-ZIP protein HOX17) (Homeodomain transcription factor HOX17) (OsHox17) [HOX17] [LOC_Os04g46350] [OSJNBa0065H10.13]	-312	-	atAATCAtga	0.99
HOX17	Os04g0548700	Homeodomain; HD-ZIP	Homeodomain-like containing protein.; Homeobox-leucine zipper protein HOX17 (HD-ZIP protein HOX17) (Homeodomain transcription factor HOX17) (OsHox17) [HOX17] [LOC_Os04g46350] [OSJNBa0065H10.13]	-201	-	aaAATCAttt	0.98
ROC4	Os04g0569100	Homeodomain; HD-ZIP	Similar to OCL1 homeobox protein.; Homeobox-leucine zipper protein ROC4 (GLABRA 2-like homeobox protein 4) (HD-ZIP protein ROC4) (Homeodomain transcription factor ROC4) (Protein RICE OUTERMOST CELL-SPECIFIC 4) [ROC4] [GL2-4] [LOC_Os04g48070] [OSJNBb0032E06.7]	-228	+	cacTTAATga	0.95
ROC4	Os04g0569100	Homeodomain; HD-ZIP	Similar to OCL1 homeobox protein.; Homeobox-leucine zipper protein ROC4 (GLABRA 2-like homeobox protein 4) (HD-ZIP protein ROC4) (Homeodomain transcription factor ROC4) (Protein RICE OUTERMOST CELL-SPECIFIC 4) [ROC4] [GL2-4] [LOC_Os04g48070] [OSJNBb0032E06.7]	-259	-	tgaATTAAtca	0.94
ROC2	Os04g0627000	Homeodomain; HD-ZIP	Similar to Homeobox-leucine zipper protein ROC2.; Homeobox-leucine zipper protein ROC2 (GLABRA 2-like homeobox protein 2) (HD-ZIP protein ROC2) (Homeodomain transcription factor ROC2) (Protein RICE OUTERMOST CELL-SPECIFIC 2) [ROC2] [GL2-2] [LOC_Os04g53540] [OSJNBb0060E08.16]	-228	+	cacTTAATga	0.95
ROC2	Os04g0627000	Homeodomain; HD-ZIP	Similar to Homeobox-leucine zipper protein ROC2.; Homeobox-leucine zipper protein ROC2 (GLABRA 2-like homeobox protein 2) (HD-ZIP protein ROC2) (Homeodomain transcription factor ROC2) (Protein RICE OUTERMOST CELL-SPECIFIC 2) [ROC2] [GL2-2] [LOC_Os04g53540] [OSJNBb0060E08.16]	-259	-	tgaATTAAtca	0.94
HOX28	Os06g0140400	Homeodomain; HD-ZIP	Similar to HAHB-6 (Fragment).; Homeobox-leucine zipper protein HOX28 (HD-ZIP protein HOX28) (Homeodomain transcription factor HOX28) (OsHox28) [HOX28] [LOC_Os06g04850] [OsJ_019259] [OSJNBa0041F13.45]	-312	-	atAATCAtga	0.98
HOX28	Os06g0140400	Homeodomain; HD-ZIP	Similar to HAHB-6 (Fragment).; Homeobox-leucine zipper protein HOX28 (HD-ZIP protein HOX28) (Homeodomain transcription factor HOX28) (OsHox28) [HOX28] [LOC_Os06g04850] [OsJ_019259] [OSJNBa0041F13.45]	-312	-	atAATCAtga	0.99
HOX28	Os06g0140400	Homeodomain; HD-ZIP	Similar to HAHB-6 (Fragment).; Homeobox-leucine zipper protein HOX28 (HD-ZIP protein HOX28) (Homeodomain transcription factor HOX28) (OsHox28) [HOX28] [LOC_Os06g04850] [OsJ_019259] [OSJNBa0041F13.45]	-201	-	aaAATCAttt	0.98
HOX2	Os06g0140700	Homeodomain; HD-ZIP	Similar to Homeodomain leucine zipper protein (Fragment).; Homeobox-leucine zipper protein HOX2 (HD-ZIP protein HOX2) (Homeodomain transcription factor HOX2) (OsHox2) [HOX2] [LOC_Os06g04870] [OsJ_019261] [OSJNBa0041F13.48]	-312	-	atAATCAtga	0.98
HOX2	Os06g0140700	Homeodomain; HD-ZIP	Similar to Homeodomain leucine zipper protein (Fragment).; Homeobox-leucine zipper protein HOX2 (HD-ZIP protein HOX2) (Homeodomain transcription factor HOX2) (OsHox2) [HOX2] [LOC_Os06g04870] [OsJ_019261] [OSJNBa0041F13.48]	-312	-	atAATCAtga	0.99
HOX2	Os06g0140700	Homeodomain; HD-ZIP	Similar to Homeodomain leucine zipper protein (Fragment).; Homeobox-leucine zipper protein HOX2 (HD-ZIP protein HOX2) (Homeodomain transcription factor HOX2) (OsHox2) [HOX2] [LOC_Os06g04870] [OsJ_019261] [OSJNBa0041F13.48]	-201	-	aaAATCAttt	0.98
ROC7	Os08g0136100	Homeodomain; HD-ZIP	Similar to Roc1.; Homeobox-leucine zipper protein ROC7 (GLABRA 2-like homeobox protein 7) (HD-ZIP protein ROC7) (Homeodomain transcription factor ROC7) (Protein RICE OUTERMOST CELL-SPECIFIC 7) [ROC7] [GL2-7] [Os08g0136000] [LOC_Os08g04190] [OJ1613_G04.7] [OsJ_024924] [P0680F05.46]	-228	+	cacTTAATga	0.95
ROC7	Os08g0136100	Homeodomain; HD-ZIP	Similar to Roc1.; Homeobox-leucine zipper protein ROC7 (GLABRA 2-like homeobox protein 7) (HD-ZIP protein ROC7) (Homeodomain transcription factor ROC7) (Protein RICE OUTERMOST CELL-SPECIFIC 7) [ROC7] [GL2-7] [Os08g0136000] [LOC_Os08g04190] [OJ1613_G04.7] [OsJ_024924] [P0680F05.46]	-259	-	tgaATTAAtca	0.94
Os08g0187500	Os08g0187500	Homeodomain; HD-ZIP	Similar to Roc1.; Homeobox-leucine zipper protein ROC1 (GLABRA 2-like homeobox protein 1) (HD-ZIP protein ROC1) (Homeodomain transcription factor ROC1) (Protein RICE OUTERMOST CELL-SPECIFIC 1) [ROC1] [GL2-1] [LOC_Os08g08820] [P0020B10.22] [P0547A06.49]	-228	+	cacTTAATga	0.95
Os08g0187500	Os08g0187500	Homeodomain; HD-ZIP	Similar to Roc1.; Homeobox-leucine zipper protein ROC1 (GLABRA 2-like homeobox protein 1) (HD-ZIP protein ROC1) (Homeodomain transcription factor ROC1) (Protein RICE OUTERMOST CELL-SPECIFIC 1) [ROC1] [GL2-1] [LOC_Os08g08820] [P0020B10.22] [P0547A06.49]	-259	-	tgaATTAAtca	0.94
HOX5	Os08g0416000	Homeodomain; HD-ZIP	Similar to Homeobox-leucine zipper protein HOX5.; Homeobox-leucine zipper protein HOX5 (HD-ZIP protein HOX5) (Homeodomain transcription factor HOX5) (OsHox5) [HOX5] [LOC_Os08g32080] [OsJ_026223] [P0433E10.14-1]	-315	-	ccAATAAtc	0.99
HOX5	Os08g0416000	Homeodomain; HD-ZIP	Similar to Homeobox-leucine zipper protein HOX5.; Homeobox-leucine zipper protein HOX5 (HD-ZIP protein HOX5) (Homeodomain transcription factor HOX5) (OsHox5) [HOX5] [LOC_Os08g32080] [OsJ_026223] [P0433E10.14-1]	-251	-	tcAATAAtt	1
HOX5	Os08g0416000	Homeodomain; HD-ZIP	Similar to Homeobox-leucine zipper protein HOX5.; Homeobox-leucine zipper protein HOX5 (HD-ZIP protein HOX5) (Homeodomain transcription factor HOX5) (OsHox5) [HOX5] [LOC_Os08g32080] [OsJ_026223] [P0433E10.14-1]	-250	-	caATAATt	0.96
HOX5	Os08g0416000	Homeodomain; HD-ZIP	Similar to Homeobox-leucine zipper protein HOX5.; Homeobox-leucine zipper protein HOX5 (HD-ZIP protein HOX5) (Homeodomain transcription factor HOX5) (OsHox5) [HOX5] [LOC_Os08g32080] [OsJ_026223] [P0433E10.14-1]	-249	+	aATAATta	0.99
HOX5	Os08g0416000	Homeodomain; HD-ZIP	Similar to Homeobox-leucine zipper protein HOX5.; Homeobox-leucine zipper protein HOX5 (HD-ZIP protein HOX5) (Homeodomain transcription factor HOX5) (OsHox5) [HOX5] [LOC_Os08g32080] [OsJ_026223] [P0433E10.14-1]	-250	+	cAATAAttaaata	0.92
HOX5	Os08g0416000	Homeodomain; HD-ZIP	Similar to Homeobox-leucine zipper protein HOX5.; Homeobox-leucine zipper protein HOX5 (HD-ZIP protein HOX5) (Homeodomain transcription factor HOX5) (OsHox5) [HOX5] [LOC_Os08g32080] [OsJ_026223] [P0433E10.14-1]	-251	+	tcAATAAttaaa	0.98
HOX5	Os08g0416000	Homeodomain; HD-ZIP	Similar to Homeobox-leucine zipper protein HOX5.; Homeobox-leucine zipper protein HOX5 (HD-ZIP protein HOX5) (Homeodomain transcription factor HOX5) (OsHox5) [HOX5] [LOC_Os08g32080] [OsJ_026223] [P0433E10.14-1]	-252	+	atcAATAAttaaat	0.96
HOX5	Os08g0416000	Homeodomain; HD-ZIP	Similar to Homeobox-leucine zipper protein HOX5.; Homeobox-leucine zipper protein HOX5 (HD-ZIP protein HOX5) (Homeodomain transcription factor HOX5) (OsHox5) [HOX5] [LOC_Os08g32080] [OsJ_026223] [P0433E10.14-1]	-250	+	cAATAAtta	0.94
HOX5	Os08g0416000	Homeodomain; HD-ZIP	Similar to Homeobox-leucine zipper protein HOX5.; Homeobox-leucine zipper protein HOX5 (HD-ZIP protein HOX5) (Homeodomain transcription factor HOX5) (OsHox5) [HOX5] [LOC_Os08g32080] [OsJ_026223] [P0433E10.14-1]	-315	-	ccAATAAtc	0.99
HOX5	Os08g0416000	Homeodomain; HD-ZIP	Similar to Homeobox-leucine zipper protein HOX5.; Homeobox-leucine zipper protein HOX5 (HD-ZIP protein HOX5) (Homeodomain transcription factor HOX5) (OsHox5) [HOX5] [LOC_Os08g32080] [OsJ_026223] [P0433E10.14-1]	-251	-	tcAATAAtt	1
HOX5	Os08g0416000	Homeodomain; HD-ZIP	Similar to Homeobox-leucine zipper protein HOX5.; Homeobox-leucine zipper protein HOX5 (HD-ZIP protein HOX5) (Homeodomain transcription factor HOX5) (OsHox5) [HOX5] [LOC_Os08g32080] [OsJ_026223] [P0433E10.14-1]	-250	-	caATAATt	0.96
HOX5	Os08g0416000	Homeodomain; HD-ZIP	Similar to Homeobox-leucine zipper protein HOX5.; Homeobox-leucine zipper protein HOX5 (HD-ZIP protein HOX5) (Homeodomain transcription factor HOX5) (OsHox5) [HOX5] [LOC_Os08g32080] [OsJ_026223] [P0433E10.14-1]	-249	+	aATAATta	0.99
HOX5	Os08g0416000	Homeodomain; HD-ZIP	Similar to Homeobox-leucine zipper protein HOX5.; Homeobox-leucine zipper protein HOX5 (HD-ZIP protein HOX5) (Homeodomain transcription factor HOX5) (OsHox5) [HOX5] [LOC_Os08g32080] [OsJ_026223] [P0433E10.14-1]	-250	+	cAATAAttaaata	0.92
HOX5	Os08g0416000	Homeodomain; HD-ZIP	Similar to Homeobox-leucine zipper protein HOX5.; Homeobox-leucine zipper protein HOX5 (HD-ZIP protein HOX5) (Homeodomain transcription factor HOX5) (OsHox5) [HOX5] [LOC_Os08g32080] [OsJ_026223] [P0433E10.14-1]	-251	+	tcAATAAttaaa	0.98
HOX5	Os08g0416000	Homeodomain; HD-ZIP	Similar to Homeobox-leucine zipper protein HOX5.; Homeobox-leucine zipper protein HOX5 (HD-ZIP protein HOX5) (Homeodomain transcription factor HOX5) (OsHox5) [HOX5] [LOC_Os08g32080] [OsJ_026223] [P0433E10.14-1]	-252	+	atcAATAAttaaat	0.96
HOX5	Os08g0416000	Homeodomain; HD-ZIP	Similar to Homeobox-leucine zipper protein HOX5.; Homeobox-leucine zipper protein HOX5 (HD-ZIP protein HOX5) (Homeodomain transcription factor HOX5) (OsHox5) [HOX5] [LOC_Os08g32080] [OsJ_026223] [P0433E10.14-1]	-250	+	cAATAAtta	0.94
Os08g0465000	Os08g0465000	Homeodomain; HD-ZIP	Hypothetical conserved gene.; Homeobox-leucine zipper protein HOX27 (HD-ZIP protein HOX27) (Homeodomain transcription factor HOX27) (OsHox27) [HOX27] [LOC_Os08g36220] [OSJNOa174H12.5]	-312	-	atAATCAtga	0.98
Os08g0465000	Os08g0465000	Homeodomain; HD-ZIP	Hypothetical conserved gene.; Homeobox-leucine zipper protein HOX27 (HD-ZIP protein HOX27) (Homeodomain transcription factor HOX27) (OsHox27) [HOX27] [LOC_Os08g36220] [OSJNOa174H12.5]	-312	-	atAATCAtga	0.99
Os08g0465000	Os08g0465000	Homeodomain; HD-ZIP	Hypothetical conserved gene.; Homeobox-leucine zipper protein HOX27 (HD-ZIP protein HOX27) (Homeodomain transcription factor HOX27) (OsHox27) [HOX27] [LOC_Os08g36220] [OSJNOa174H12.5]	-201	-	aaAATCAttt	0.98
HOX20	Os08g0481400	Homeodomain; HD-ZIP	Similar to HAHB-7 (Fragment).; Homeobox-leucine zipper protein HOX20 (HD-ZIP protein HOX20) (Homeodomain transcription factor HOX20) (OsHox20) [HOX20] [LOC_Os08g37580] [OSJNBb0092C08.26]	-315	-	ccAATAAtc	0.99
HOX20	Os08g0481400	Homeodomain; HD-ZIP	Similar to HAHB-7 (Fragment).; Homeobox-leucine zipper protein HOX20 (HD-ZIP protein HOX20) (Homeodomain transcription factor HOX20) (OsHox20) [HOX20] [LOC_Os08g37580] [OSJNBb0092C08.26]	-251	-	tcAATAAtt	1
HOX20	Os08g0481400	Homeodomain; HD-ZIP	Similar to HAHB-7 (Fragment).; Homeobox-leucine zipper protein HOX20 (HD-ZIP protein HOX20) (Homeodomain transcription factor HOX20) (OsHox20) [HOX20] [LOC_Os08g37580] [OSJNBb0092C08.26]	-250	-	caATAATt	0.96
HOX20	Os08g0481400	Homeodomain; HD-ZIP	Similar to HAHB-7 (Fragment).; Homeobox-leucine zipper protein HOX20 (HD-ZIP protein HOX20) (Homeodomain transcription factor HOX20) (OsHox20) [HOX20] [LOC_Os08g37580] [OSJNBb0092C08.26]	-249	+	aATAATta	0.99
HOX20	Os08g0481400	Homeodomain; HD-ZIP	Similar to HAHB-7 (Fragment).; Homeobox-leucine zipper protein HOX20 (HD-ZIP protein HOX20) (Homeodomain transcription factor HOX20) (OsHox20) [HOX20] [LOC_Os08g37580] [OSJNBb0092C08.26]	-250	+	cAATAAttaaata	0.92
HOX20	Os08g0481400	Homeodomain; HD-ZIP	Similar to HAHB-7 (Fragment).; Homeobox-leucine zipper protein HOX20 (HD-ZIP protein HOX20) (Homeodomain transcription factor HOX20) (OsHox20) [HOX20] [LOC_Os08g37580] [OSJNBb0092C08.26]	-251	+	tcAATAAttaaa	0.98
HOX20	Os08g0481400	Homeodomain; HD-ZIP	Similar to HAHB-7 (Fragment).; Homeobox-leucine zipper protein HOX20 (HD-ZIP protein HOX20) (Homeodomain transcription factor HOX20) (OsHox20) [HOX20] [LOC_Os08g37580] [OSJNBb0092C08.26]	-252	+	atcAATAAttaaat	0.96
HOX20	Os08g0481400	Homeodomain; HD-ZIP	Similar to HAHB-7 (Fragment).; Homeobox-leucine zipper protein HOX20 (HD-ZIP protein HOX20) (Homeodomain transcription factor HOX20) (OsHox20) [HOX20] [LOC_Os08g37580] [OSJNBb0092C08.26]	-250	+	cAATAAtta	0.94
Os09g0447000	Os09g0447000	Homeodomain; HD-ZIP	Homeodomain-related domain containing protein.; Homeobox-leucine zipper protein HOX11 (HD-ZIP protein HOX11) (Homeodomain transcription factor HOX11) (OsHox11) [HOX11] [LOC_Os09g27450] [OJ1596_C06.7] [OsJ_028406]	-312	-	atAATCAtga	0.98
Os09g0447000	Os09g0447000	Homeodomain; HD-ZIP	Homeodomain-related domain containing protein.; Homeobox-leucine zipper protein HOX11 (HD-ZIP protein HOX11) (Homeodomain transcription factor HOX11) (OsHox11) [HOX11] [LOC_Os09g27450] [OJ1596_C06.7] [OsJ_028406]	-312	-	atAATCAtga	0.99
Os09g0447000	Os09g0447000	Homeodomain; HD-ZIP	Homeodomain-related domain containing protein.; Homeobox-leucine zipper protein HOX11 (HD-ZIP protein HOX11) (Homeodomain transcription factor HOX11) (OsHox11) [HOX11] [LOC_Os09g27450] [OJ1596_C06.7] [OsJ_028406]	-201	-	aaAATCAttt	0.98
HOX4	Os09g0470500	Homeodomain; HD-ZIP	Homeodomain leucine zipper protein.; Homeobox-leucine zipper protein HOX4 (HD-ZIP protein HOX4) (Homeodomain transcription factor HOX4) (OsHox4) [HOX4] [LOC_Os09g29460] [OJ1595_D08.21]	-315	-	ccAATAAtc	0.99
HOX4	Os09g0470500	Homeodomain; HD-ZIP	Homeodomain leucine zipper protein.; Homeobox-leucine zipper protein HOX4 (HD-ZIP protein HOX4) (Homeodomain transcription factor HOX4) (OsHox4) [HOX4] [LOC_Os09g29460] [OJ1595_D08.21]	-251	-	tcAATAAtt	1
HOX4	Os09g0470500	Homeodomain; HD-ZIP	Homeodomain leucine zipper protein.; Homeobox-leucine zipper protein HOX4 (HD-ZIP protein HOX4) (Homeodomain transcription factor HOX4) (OsHox4) [HOX4] [LOC_Os09g29460] [OJ1595_D08.21]	-250	-	caATAATt	0.96
HOX4	Os09g0470500	Homeodomain; HD-ZIP	Homeodomain leucine zipper protein.; Homeobox-leucine zipper protein HOX4 (HD-ZIP protein HOX4) (Homeodomain transcription factor HOX4) (OsHox4) [HOX4] [LOC_Os09g29460] [OJ1595_D08.21]	-249	+	aATAATta	0.99
HOX4	Os09g0470500	Homeodomain; HD-ZIP	Homeodomain leucine zipper protein.; Homeobox-leucine zipper protein HOX4 (HD-ZIP protein HOX4) (Homeodomain transcription factor HOX4) (OsHox4) [HOX4] [LOC_Os09g29460] [OJ1595_D08.21]	-250	+	cAATAAttaaata	0.92
HOX4	Os09g0470500	Homeodomain; HD-ZIP	Homeodomain leucine zipper protein.; Homeobox-leucine zipper protein HOX4 (HD-ZIP protein HOX4) (Homeodomain transcription factor HOX4) (OsHox4) [HOX4] [LOC_Os09g29460] [OJ1595_D08.21]	-251	+	tcAATAAttaaa	0.98
HOX4	Os09g0470500	Homeodomain; HD-ZIP	Homeodomain leucine zipper protein.; Homeobox-leucine zipper protein HOX4 (HD-ZIP protein HOX4) (Homeodomain transcription factor HOX4) (OsHox4) [HOX4] [LOC_Os09g29460] [OJ1595_D08.21]	-252	+	atcAATAAttaaat	0.96
HOX4	Os09g0470500	Homeodomain; HD-ZIP	Homeodomain leucine zipper protein.; Homeobox-leucine zipper protein HOX4 (HD-ZIP protein HOX4) (Homeodomain transcription factor HOX4) (OsHox4) [HOX4] [LOC_Os09g29460] [OJ1595_D08.21]	-250	+	cAATAAtta	0.94
Os10g0103700	Os10g0103700	Homeodomain; HD-ZIP	Similar to HD-ZIP protein (Fragment).; Homeobox-leucine zipper protein HOX15 (HD-ZIP protein HOX15) (Homeodomain transcription factor HOX15) (OsHox15) [HOX15] [LOC_Os10g01470] [OsJ_029257] [OSJNBa0071K19.5] [OSJNBa0096E22.15]	-312	-	atAATCAtga	0.98
Os10g0103700	Os10g0103700	Homeodomain; HD-ZIP	Similar to HD-ZIP protein (Fragment).; Homeobox-leucine zipper protein HOX15 (HD-ZIP protein HOX15) (Homeodomain transcription factor HOX15) (OsHox15) [HOX15] [LOC_Os10g01470] [OsJ_029257] [OSJNBa0071K19.5] [OSJNBa0096E22.15]	-312	-	atAATCAtga	0.99
Os10g0103700	Os10g0103700	Homeodomain; HD-ZIP	Similar to HD-ZIP protein (Fragment).; Homeobox-leucine zipper protein HOX15 (HD-ZIP protein HOX15) (Homeodomain transcription factor HOX15) (OsHox15) [HOX15] [LOC_Os10g01470] [OsJ_029257] [OSJNBa0071K19.5] [OSJNBa0096E22.15]	-201	-	aaAATCAttt	0.98
HOX8	Os10g0377300	Homeodomain; HD-ZIP	Similar to Homeobox-leucine zipper protein HOX8.; Homeobox-leucine zipper protein HOX8 (HD-ZIP protein HOX8) (Homeodomain transcription factor HOX8) (OsHox8) [HOX8] [LOC_Os10g23090] [OSJNBa0095C06.14]	-250	+	cAATAAttaaata	0.92
HOX8	Os10g0377300	Homeodomain; HD-ZIP	Similar to Homeobox-leucine zipper protein HOX8.; Homeobox-leucine zipper protein HOX8 (HD-ZIP protein HOX8) (Homeodomain transcription factor HOX8) (OsHox8) [HOX8] [LOC_Os10g23090] [OSJNBa0095C06.14]	-250	+	cAATAAtta	0.94
HOX23	Os10g0404900	Homeodomain; HD-ZIP	Similar to HAHB-5 (Fragment).; Homeobox-leucine zipper protein HOX23 (HD-ZIP protein HOX23) (Homeodomain transcription factor HOX23) (OsHox23) [HOX23] [LOC_Os10g26500] [OSJNBb0044I14.6]	-315	-	ccAATAAtc	0.99
HOX23	Os10g0404900	Homeodomain; HD-ZIP	Similar to HAHB-5 (Fragment).; Homeobox-leucine zipper protein HOX23 (HD-ZIP protein HOX23) (Homeodomain transcription factor HOX23) (OsHox23) [HOX23] [LOC_Os10g26500] [OSJNBb0044I14.6]	-251	-	tcAATAAtt	1
HOX23	Os10g0404900	Homeodomain; HD-ZIP	Similar to HAHB-5 (Fragment).; Homeobox-leucine zipper protein HOX23 (HD-ZIP protein HOX23) (Homeodomain transcription factor HOX23) (OsHox23) [HOX23] [LOC_Os10g26500] [OSJNBb0044I14.6]	-250	-	caATAATt	0.96
HOX23	Os10g0404900	Homeodomain; HD-ZIP	Similar to HAHB-5 (Fragment).; Homeobox-leucine zipper protein HOX23 (HD-ZIP protein HOX23) (Homeodomain transcription factor HOX23) (OsHox23) [HOX23] [LOC_Os10g26500] [OSJNBb0044I14.6]	-249	+	aATAATta	0.99
HOX23	Os10g0404900	Homeodomain; HD-ZIP	Similar to HAHB-5 (Fragment).; Homeobox-leucine zipper protein HOX23 (HD-ZIP protein HOX23) (Homeodomain transcription factor HOX23) (OsHox23) [HOX23] [LOC_Os10g26500] [OSJNBb0044I14.6]	-250	+	cAATAAttaaata	0.92
HOX23	Os10g0404900	Homeodomain; HD-ZIP	Similar to HAHB-5 (Fragment).; Homeobox-leucine zipper protein HOX23 (HD-ZIP protein HOX23) (Homeodomain transcription factor HOX23) (OsHox23) [HOX23] [LOC_Os10g26500] [OSJNBb0044I14.6]	-251	+	tcAATAAttaaa	0.98
HOX23	Os10g0404900	Homeodomain; HD-ZIP	Similar to HAHB-5 (Fragment).; Homeobox-leucine zipper protein HOX23 (HD-ZIP protein HOX23) (Homeodomain transcription factor HOX23) (OsHox23) [HOX23] [LOC_Os10g26500] [OSJNBb0044I14.6]	-252	+	atcAATAAttaaat	0.96
HOX23	Os10g0404900	Homeodomain; HD-ZIP	Similar to HAHB-5 (Fragment).; Homeobox-leucine zipper protein HOX23 (HD-ZIP protein HOX23) (Homeodomain transcription factor HOX23) (OsHox23) [HOX23] [LOC_Os10g26500] [OSJNBb0044I14.6]	-250	+	cAATAAtta	0.94
HOX1	Os10g0561800	Homeodomain; HD-ZIP	Similar to homeodomain leucine zipper protein hox1.; Homeobox-leucine zipper protein HOX1 (HD-ZIP protein HOX1) (Homeodomain transcription factor HOX1) (OsHox1) [HOX1] [LOC_Os10g41230] [OsJ_031189] [OSJNBb0089A17.12]	-312	-	atAATCAtga	0.98
HOX1	Os10g0561800	Homeodomain; HD-ZIP	Similar to homeodomain leucine zipper protein hox1.; Homeobox-leucine zipper protein HOX1 (HD-ZIP protein HOX1) (Homeodomain transcription factor HOX1) (OsHox1) [HOX1] [LOC_Os10g41230] [OsJ_031189] [OSJNBb0089A17.12]	-312	-	atAATCAtga	0.99
HOX1	Os10g0561800	Homeodomain; HD-ZIP	Similar to homeodomain leucine zipper protein hox1.; Homeobox-leucine zipper protein HOX1 (HD-ZIP protein HOX1) (Homeodomain transcription factor HOX1) (OsHox1) [HOX1] [LOC_Os10g41230] [OsJ_031189] [OSJNBb0089A17.12]	-201	-	aaAATCAttt	0.98
ROC3	Os10g0575600	Homeodomain; HD-ZIP	Homeodomain-related containing protein.; Homeobox-leucine zipper protein ROC3 (GLABRA 2-like homeobox protein 3) (HD-ZIP protein ROC3) (Homeodomain transcription factor ROC3) (Protein RICE OUTERMOST CELL-SPECIFIC 3) [ROC3] [GL2-3] [LOC_Os10g42490] [OsJ_031281] [OSJNBa0027L23.2]	-228	+	cacTTAATga	0.95
ROC3	Os10g0575600	Homeodomain; HD-ZIP	Homeodomain-related containing protein.; Homeobox-leucine zipper protein ROC3 (GLABRA 2-like homeobox protein 3) (HD-ZIP protein ROC3) (Homeodomain transcription factor ROC3) (Protein RICE OUTERMOST CELL-SPECIFIC 3) [ROC3] [GL2-3] [LOC_Os10g42490] [OsJ_031281] [OSJNBa0027L23.2]	-259	-	tgaATTAAtca	0.94
Os03g0727000	Os03g0727000	Homeodomain; TALE	Similar to Homeobox protein.; Homeobox protein knotted-1-like 6 (Homeobox protein OSH1) (Homeobox protein knotted-1-like 1) (Oskn1) [OSH1] [LOC_Os03g51690] [OSJNBa0013A09.5]	-398	-	AGTCA	1
Os03g0727000	Os03g0727000	Homeodomain; TALE	Similar to Homeobox protein.; Homeobox protein knotted-1-like 6 (Homeobox protein OSH1) (Homeobox protein knotted-1-like 1) (Oskn1) [OSH1] [LOC_Os03g51690] [OSJNBa0013A09.5]	-305	+	TGACA	1
Os03g0727000	Os03g0727000	Homeodomain; TALE	Similar to Homeobox protein.; Homeobox protein knotted-1-like 6 (Homeobox protein OSH1) (Homeobox protein knotted-1-like 1) (Oskn1) [OSH1] [LOC_Os03g51690] [OSJNBa0013A09.5]	-128	-	TGTCA	1
Os03g0727000	Os03g0727000	Homeodomain; TALE	Similar to Homeobox protein.; Homeobox protein knotted-1-like 6 (Homeobox protein OSH1) (Homeobox protein knotted-1-like 1) (Oskn1) [OSH1] [LOC_Os03g51690] [OSJNBa0013A09.5]	-36	-	AGTCA	1
ZHD7	Os02g0706600	Homeodomain; ZF-HD	Similar to zinc finger homeodomain protein 1.; Zinc-finger homeodomain protein 7 (OsZHD7) [ZHD7] [LOC_Os02g47770] [49D11.22] [OSJNBb0060O16.6] [P0680A05.32]	-313	+	aaTAATCatg	1
ZHD7	Os02g0706600	Homeodomain; ZF-HD	Similar to zinc finger homeodomain protein 1.; Zinc-finger homeodomain protein 7 (OsZHD7) [ZHD7] [LOC_Os02g47770] [49D11.22] [OSJNBb0060O16.6] [P0680A05.32]	-256	+	atTAATCaat	1
U22102	U22102	LEA_5	Embryonic abundant protein 1	-449	+	CATGCata	0.88
Os02g0104100	Os02g0104100	MADS box		-885	+	cCAAAAaaact	0.9
Os02g0104100	Os02g0104100	MADS box		-374	-	tttttTTTTGg	0.91
Os02g0104100	Os02g0104100	MADS box		-885	+	cCAAAAaaact	0.9
Os02g0104100	Os02g0104100	MADS box		-374	-	tttttTTTTGg	0.91
LOC_Os05g11380	LOC_Os05g11380	MADS box		-885	+	cCAAAAaaact	0.9
LOC_Os05g11380	LOC_Os05g11380	MADS box		-374	-	tttttTTTTGg	0.91
Os08g0494100	Os08g0494100	MADS box		-885	+	cCAAAAaaact	0.9
Os08g0494100	Os08g0494100	MADS box		-374	-	tttttTTTTGg	0.91
MADS57	Os02g0731200	MADS box; M-type	Transcription factor MADS57.; MADS-box transcription factor 57 (OsMADS57) [MADS57] [LOC_Os02g49840] [P0617A09.25]	-885	+	cCAAAAaaact	0.9
MADS57	Os02g0731200	MADS box; M-type	Transcription factor MADS57.; MADS-box transcription factor 57 (OsMADS57) [MADS57] [LOC_Os02g49840] [P0617A09.25]	-374	-	tttttTTTTGg	0.91
MADS50	Os03g0122600	MADS box; M-type	Transcription factor, MADS-box domain containing protein.; MADS-box transcription factor 50 (OsMADS50) (Protein AGAMOUS-like 20) (Protein SUPPRESSOR OF CONSTANS OVEREXPRESSION 1-like) (OsSOC1) (RMADS208) [MADS50] [AGL20] [SOC1] [LOC_Os03g03070] [OJ1126B12.8]	-885	+	cCAAAAaaact	0.9
MADS50	Os03g0122600	MADS box; M-type	Transcription factor, MADS-box domain containing protein.; MADS-box transcription factor 50 (OsMADS50) (Protein AGAMOUS-like 20) (Protein SUPPRESSOR OF CONSTANS OVEREXPRESSION 1-like) (OsSOC1) (RMADS208) [MADS50] [AGL20] [SOC1] [LOC_Os03g03070] [OJ1126B12.8]	-374	-	tttttTTTTGg	0.91
Os01g0201700	Os01g0201700	MADS box; MIKC	Similar to M23 protein (Fragment).; MADS-box transcription factor 3 (OsMADS3) (Protein AGAMOUS-like) (RMADS222) [MADS3] [RAG] [LOC_Os01g10504]	-885	+	cCAAAAaaact	0.9
Os01g0201700	Os01g0201700	MADS box; MIKC	Similar to M23 protein (Fragment).; MADS-box transcription factor 3 (OsMADS3) (Protein AGAMOUS-like) (RMADS222) [MADS3] [RAG] [LOC_Os01g10504]	-374	-	tttttTTTTGg	0.91
MADS2	Os01g0883100	MADS box; MIKC	Similar to PISTILLATA-like MADS box protein.; MADS-box transcription factor 2 (NMADS1) (OsMADS2) (RMADS219) [MADS2] [MADS] [LOC_Os01g66030] [B1065E10.30]	-885	+	cCAAAAaaact	0.9
MADS2	Os01g0883100	MADS box; MIKC	Similar to PISTILLATA-like MADS box protein.; MADS-box transcription factor 2 (NMADS1) (OsMADS2) (RMADS219) [MADS2] [MADS] [LOC_Os01g66030] [B1065E10.30]	-374	-	tttttTTTTGg	0.91
MADS21	Os01g0886200	MADS box; MIKC	Similar to AGAMOUS homolog.; MADS-box transcription factor 21 (OsMADS21) (RMADS207) [MADS21] [LOC_Os01g66290] [P0408G07.26] [P0434C04.5]	-885	+	cCAAAAaaact	0.9
MADS21	Os01g0886200	MADS box; MIKC	Similar to AGAMOUS homolog.; MADS-box transcription factor 21 (OsMADS21) (RMADS207) [MADS21] [LOC_Os01g66290] [P0408G07.26] [P0434C04.5]	-374	-	tttttTTTTGg	0.91
MADS29	Os02g0170300	MADS box; MIKC	Similar to MADS box protein ZMM17.; MADS-box transcription factor 29 (OsMADS29) [MADS29] [LOC_Os02g07430] [OJ1116_A06.26] [P0030G02.16]	-885	+	cCAAAAaaact	0.9
MADS29	Os02g0170300	MADS box; MIKC	Similar to MADS box protein ZMM17.; MADS-box transcription factor 29 (OsMADS29) [MADS29] [LOC_Os02g07430] [OJ1116_A06.26] [P0030G02.16]	-374	-	tttttTTTTGg	0.91
MADS6	Os02g0682200	MADS box; MIKC	Similar to MADS box protein.; MADS-box transcription factor 6 (OsMADS6) (Protein MOSAIC FLORAL ORGANS 1) [MADS6] [MFO1] [LOC_Os02g45770] [OJ1123_G04.6] [OsJ_07942]	-885	+	cCAAAAaaact	0.9
MADS6	Os02g0682200	MADS box; MIKC	Similar to MADS box protein.; MADS-box transcription factor 6 (OsMADS6) (Protein MOSAIC FLORAL ORGANS 1) [MADS6] [MFO1] [LOC_Os02g45770] [OJ1123_G04.6] [OsJ_07942]	-374	-	tttttTTTTGg	0.91
Os03g0752800	Os03g0752800	MADS box; MIKC	Similar to Isoform 2 of MADS-box transcription factor 14.; MADS-box transcription factor 14 (FDRMADS6) (OsMADS14) (Protein AGAMOUS-like 10) (Protein APETALA1-like B) (RMADS211) [MADS14] [AGL10] [RAP1B] [LOC_Os03g54160] [OJ1112_G08.13] [OSJNBa0032E21.04] [OSJNBa0047E24.2]	-885	+	cCAAAAaaact	0.9
Os03g0752800	Os03g0752800	MADS box; MIKC	Similar to Isoform 2 of MADS-box transcription factor 14.; MADS-box transcription factor 14 (FDRMADS6) (OsMADS14) (Protein AGAMOUS-like 10) (Protein APETALA1-like B) (RMADS211) [MADS14] [AGL10] [RAP1B] [LOC_Os03g54160] [OJ1112_G08.13] [OSJNBa0032E21.04] [OSJNBa0047E24.2]	-374	-	tttttTTTTGg	0.91
MADS34	Os03g0753100	MADS box; MIKC	MADS-box transcription factor, Inflorescence and spikelet development; MADS-box transcription factor 34 (OsMADS34) (RMADS212/RMADS217/RMADS221) [MADS34] [LOC_Os03g54170] [OJ1112_G08.14] [OSJNBa0032E21.03] [OSJNBa0047E24.1]	-885	+	cCAAAAaaact	0.9
MADS34	Os03g0753100	MADS box; MIKC	MADS-box transcription factor, Inflorescence and spikelet development; MADS-box transcription factor 34 (OsMADS34) (RMADS212/RMADS217/RMADS221) [MADS34] [LOC_Os03g54170] [OJ1112_G08.14] [OSJNBa0032E21.03] [OSJNBa0047E24.1]	-374	-	tttttTTTTGg	0.91
Os04g0580700	Os04g0580700	MADS box; MIKC	MADS box transcription factor MADS17.; MADS-box transcription factor 17 (NMADS3) (OsMADS17) (RMADS213) [MADS17] [LOC_Os04g49150] [OSJNBa0064M23.11]	-885	+	cCAAAAaaact	0.9
Os04g0580700	Os04g0580700	MADS box; MIKC	MADS box transcription factor MADS17.; MADS-box transcription factor 17 (NMADS3) (OsMADS17) (RMADS213) [MADS17] [LOC_Os04g49150] [OSJNBa0064M23.11]	-374	-	tttttTTTTGg	0.91
MADS58	Os05g0203800	MADS box; MIKC	Similar to MADS box protein.; MADS-box transcription factor 58 (OsMADS58) [MADS58] [LOC_Os05g11414] [OSJNBa0015G13.8]	-885	+	cCAAAAaaact	0.9
MADS58	Os05g0203800	MADS box; MIKC	Similar to MADS box protein.; MADS-box transcription factor 58 (OsMADS58) [MADS58] [LOC_Os05g11414] [OSJNBa0015G13.8]	-374	-	tttttTTTTGg	0.91
MADS5	Os06g0162800	MADS box; MIKC	MADS box protein.; MADS-box transcription factor 5 (FDRMADS2) (OsMADS5) [MADS5] [LOC_Os06g06750] [OsJ_019405] [P0681F10.39]	-885	+	cCAAAAaaact	0.9
MADS5	Os06g0162800	MADS box; MIKC	MADS box protein.; MADS-box transcription factor 5 (FDRMADS2) (OsMADS5) [MADS5] [LOC_Os06g06750] [OsJ_019405] [P0681F10.39]	-374	-	tttttTTTTGg	0.91
MADS15	Os07g0108900	MADS box; MIKC	MADS-domain-containing protein, Sexual reproduction; MADS-box transcription factor 15 (FDRMADS3) (OsMADS15) (Protein APETALA1-like A) (RMADS215) [MADS15] [RAP1A] [LOC_Os07g01820] [OJ1567_G09.109-1] [P0585H11.124-1]	-885	+	cCAAAAaaact	0.9
MADS15	Os07g0108900	MADS box; MIKC	MADS-domain-containing protein, Sexual reproduction; MADS-box transcription factor 15 (FDRMADS3) (OsMADS15) (Protein APETALA1-like A) (RMADS215) [MADS15] [RAP1A] [LOC_Os07g01820] [OJ1567_G09.109-1] [P0585H11.124-1]	-374	-	tttttTTTTGg	0.91
MADS7	Os08g0531700	MADS box; MIKC	Similar to MADS-box transcription factor 7.; MADS-box transcription factor 7 (FDRMADS1) (MADS-box protein 45) (OsMADS45) (OsMADS7) (Protein AGAMOUS-like 6) (RMADS216) [MADS7] [AGL6] [M79] [MADS45] [LOC_Os08g41950] [P0702E04.10]	-885	+	cCAAAAaaact	0.9
MADS7	Os08g0531700	MADS box; MIKC	Similar to MADS-box transcription factor 7.; MADS-box transcription factor 7 (FDRMADS1) (MADS-box protein 45) (OsMADS45) (OsMADS7) (Protein AGAMOUS-like 6) (RMADS216) [MADS7] [AGL6] [M79] [MADS45] [LOC_Os08g41950] [P0702E04.10]	-374	-	tttttTTTTGg	0.91
MADS8	Os09g0507200	MADS box; MIKC	MADS box protein.; MADS-box transcription factor 8 (MADS-box protein 24) (OsMADS24) (OsMADS8) [MADS8] [MADS24] [LOC_Os09g32948]	-885	+	cCAAAAaaact	0.9
MADS8	Os09g0507200	MADS box; MIKC	MADS box protein.; MADS-box transcription factor 8 (MADS-box protein 24) (OsMADS24) (OsMADS8) [MADS8] [MADS24] [LOC_Os09g32948]	-374	-	tttttTTTTGg	0.91
MADS56	Os10g0536100	MADS box; MIKC	Similar to MADS-box transcription factor 56.; MADS-box transcription factor 56 (FDRMADS8) (OsMADS56) (RMADS214) [MADS56] [LOC_Os10g39130] [OSJNBb0060I05.3]	-885	+	cCAAAAaaact	0.9
MADS56	Os10g0536100	MADS box; MIKC	Similar to MADS-box transcription factor 56.; MADS-box transcription factor 56 (FDRMADS8) (OsMADS56) (RMADS214) [MADS56] [LOC_Os10g39130] [OSJNBb0060I05.3]	-374	-	tttttTTTTGg	0.91
MADS13	Os12g0207000	MADS box; MIKC	Transcription factor.; MADS-box transcription factor 13 (OsMADS13) (RMADS206) [MADS13] [MAF1] [LOC_Os12g10540]	-885	+	cCAAAAaaact	0.9
MADS13	Os12g0207000	MADS box; MIKC	Transcription factor.; MADS-box transcription factor 13 (OsMADS13) (RMADS206) [MADS13] [MAF1] [LOC_Os12g10540]	-374	-	tttttTTTTGg	0.91
Os01g0176700	Os01g0176700	Myb/SANT		-853	-	taGATTCcag	1
Os01g0176700	Os01g0176700	Myb/SANT		-78	+	agtGAATCtg	0.99
Os01g0176700	Os01g0176700	Myb/SANT		-853	-	taGATTCcag	1
Os01g0176700	Os01g0176700	Myb/SANT		-78	+	agtGAATCtg	1
Os01g0176700	Os01g0176700	Myb/SANT		-853	-	taGATTCcag	1
Os01g0187900	Os01g0187900	Myb/SANT		-936	+	ggcGGATAac	0.99
Os01g0187900	Os01g0187900	Myb/SANT		-935	-	gcGGATAacc	0.98
Os01g0187900	Os01g0187900	Myb/SANT		-934	+	cGGATAac	0.99
Os01g0187900	Os01g0187900	Myb/SANT		-935	-	gcGGATAacc	1
Os01g0187900	Os01g0187900	Myb/SANT		-935	-	gcgGATAAcc	0.98
Os01g0187900	Os01g0187900	Myb/SANT		-934	-	cGGATAacc	0.99
Os01g0192300	Os01g0192300	Myb/SANT		-935	-	gcgGATAAcc	0.98
Os01g0192300	Os01g0192300	Myb/SANT		-934	-	cGGATAacc	0.99
Os01g0192300	Os01g0192300	Myb/SANT		-937	+	tggcGGATAaccg	1
Os02g0174000	Os02g0174000	Myb/SANT		-853	-	taGATTCcag	1
Os02g0325600	Os02g0325600	Myb/SANT		-853	-	taGATTCcag	1
Os02g0796500	Os02g0796500	Myb/SANT		-853	-	taGATTCcag	0.99
Os02g0796500	Os02g0796500	Myb/SANT		-78	+	agtGAATCtg	1
Os03g0224200	Os03g0224200	Myb/SANT		-853	-	tAGATTccag	0.98
Os03g0224200	Os03g0224200	Myb/SANT		-78	+	agtgAATCTg	0.98
Os03g0224200	Os03g0224200	Myb/SANT		-853	-	taGATTCcag	0.98
Os03g0224200	Os03g0224200	Myb/SANT		-78	+	agtGAATCtg	0.98
Os03g0224200	Os03g0224200	Myb/SANT		-853	-	taGATTCcag	0.99
Os03g0224200	Os03g0224200	Myb/SANT		-78	+	agtGAATCtg	1
Os03g0325500	Os03g0325500	Myb/SANT		-852	-	aGATTCcagt	1
Os03g0329900	Os03g0329900	Myb/SANT		-853	-	taGATTCcag	1
Os05g0195700	Os05g0195700	Myb/SANT		-935	-	gcgGATAAcc	0.98
Os05g0195700	Os05g0195700	Myb/SANT		-934	-	cGGATAacc	0.99
Os05g0195700	Os05g0195700	Myb/SANT		-937	+	tggcGGATAaccg	1
Os06g0183100	Os06g0183100	Myb/SANT		-853	-	taGATTCcag	0.99
Os06g0183100	Os06g0183100	Myb/SANT		-78	+	agtGAATCtg	1
Os06g0609500	Os06g0609500	Myb/SANT		-853	-	taGATTCc	0.99
Os06g0609500	Os06g0609500	Myb/SANT		-853	-	taGATTCcag	1
Os06g0664800	Os06g0664800	Myb/SANT		-853	-	taGATTCcag	1
Os07g0438800	Os07g0438800	Myb/SANT		-853	-	taGATTCcag	1
Os07g0685300	Os07g0685300	Myb/SANT		-852	-	aGATTCcag	1
Os07g0685300	Os07g0685300	Myb/SANT		-852	-	aGATTCcagt	1
Os08g0151000	Os08g0151000	Myb/SANT		-934	-	cGGATAacc	0.99
Os08g0346400	Os08g0346400	Myb/SANT		-853	-	taGATTCcag	1
Os08g0346500	Os08g0346500	Myb/SANT		-853	-	taGATTCc	0.99
Os08g0346500	Os08g0346500	Myb/SANT		-853	-	taGATTCcag	1
Os09g0106700	Os09g0106700	Myb/SANT		-27	-	tAACGGac	0.95
Os09g0299200	Os09g0299200	Myb/SANT		-853	-	taGATTCc	0.99
Os09g0299200	Os09g0299200	Myb/SANT		-853	-	taGATTCcag	1
Os10g0561400	Os10g0561400	Myb/SANT		-936	+	ggcGGATAac	0.99
Os10g0561400	Os10g0561400	Myb/SANT		-935	-	gcGGATAacc	0.98
Os10g0561400	Os10g0561400	Myb/SANT		-934	+	cGGATAac	0.99
Os10g0561400	Os10g0561400	Myb/SANT		-935	-	gcGGATAacc	1
Os10g0561400	Os10g0561400	Myb/SANT		-936	+	ggcGGATAac	0.99
Os10g0561400	Os10g0561400	Myb/SANT		-935	-	gcgGATAAcc	0.98
Os10g0561400	Os10g0561400	Myb/SANT		-934	-	cGGATAacc	0.99
GAM1	Os01g0812000	Myb/SANT; MYB	Similar to cDNA clone:J033109N02, full insert sequence.; Transcription factor GAMYB (OsGAMyb) [GAM1] [LOC_Os01g59660] [OsJ_003732] [P0425G02.18-1] [P0425G02.18-2]	-918	+	TAACAag	0.86
Os01g0104200	Os01g0104200	NAC; NAM		-37	+	caGTCAAta	1
NAC68	Os01g0816100	NAC; NAM	Similar to NAC domain protein.; NAC domain-containing protein 68 (ONAC068) [NAC68] [NAC4] [LOC_Os01g60020] [B1148D12.1] [OSJNBa0085D07.44]	-37	+	caGTCAAta	1
Os03g0327800	Os03g0327800	NAC; NAM		-37	+	caGTCAAta	1
Os05g0421600	Os05g0421600	NAC; NAM		-37	+	caGTCAAta	1
ONAC010	Os07g0566500	NAC; NAM	Similar to NAC domain protein.; NAC transcription factor ONAC010 [ONAC010] [LOC_Os07g37920] [OJ1092_A07.104] [OJ1773_H01.126] [OsJ_24777]	-37	+	caGTCAAta	1
Os07g0683200	Os07g0683200	NAC; NAM		-37	+	caGTCAAta	1
Os11g0126900	Os11g0126900	NAC; NAM		-37	+	caGTCAAta	1
NAC71	Os11g0184900	NAC; NAM	Similar to NAC-domain protein 5-7.; NAC domain-containing protein 71 (ONAC071) [NAC71] [NAC5] [LOC_Os11g08210]	-37	+	caGTCAAta	1
Os12g0123700	Os12g0123700	NAC; NAM		-37	+	caGTCAAta	1
NFYB2	Os01g0834400	NF-YB	Similar to HAP3.; Nuclear transcription factor Y subunit B-2 (OsNF-YB-2) (Transcriptional activator HAP3A) [NFYB2] [HAP3A] [LOC_Os01g61810] [P0460C04.37] [P0506B12.4]	-978	+	CCAAG	0.8
NFYB2	Os01g0834400	NF-YB	Similar to HAP3.; Nuclear transcription factor Y subunit B-2 (OsNF-YB-2) (Transcriptional activator HAP3A) [NFYB2] [HAP3A] [LOC_Os01g61810] [P0460C04.37] [P0506B12.4]	-953	+	CCATT	0.8
NFYB2	Os01g0834400	NF-YB	Similar to HAP3.; Nuclear transcription factor Y subunit B-2 (OsNF-YB-2) (Transcriptional activator HAP3A) [NFYB2] [HAP3A] [LOC_Os01g61810] [P0460C04.37] [P0506B12.4]	-939	-	GTTGG	0.8
NFYB2	Os01g0834400	NF-YB	Similar to HAP3.; Nuclear transcription factor Y subunit B-2 (OsNF-YB-2) (Transcriptional activator HAP3A) [NFYB2] [HAP3A] [LOC_Os01g61810] [P0460C04.37] [P0506B12.4]	-894	-	ATTTG	0.8
NFYB2	Os01g0834400	NF-YB	Similar to HAP3.; Nuclear transcription factor Y subunit B-2 (OsNF-YB-2) (Transcriptional activator HAP3A) [NFYB2] [HAP3A] [LOC_Os01g61810] [P0460C04.37] [P0506B12.4]	-893	-	TTTGG	0.8
NFYB2	Os01g0834400	NF-YB	Similar to HAP3.; Nuclear transcription factor Y subunit B-2 (OsNF-YB-2) (Transcriptional activator HAP3A) [NFYB2] [HAP3A] [LOC_Os01g61810] [P0460C04.37] [P0506B12.4]	-885	+	CCAAA	0.8
NFYB2	Os01g0834400	NF-YB	Similar to HAP3.; Nuclear transcription factor Y subunit B-2 (OsNF-YB-2) (Transcriptional activator HAP3A) [NFYB2] [HAP3A] [LOC_Os01g61810] [P0460C04.37] [P0506B12.4]	-865	+	CCAAG	0.8
NFYB2	Os01g0834400	NF-YB	Similar to HAP3.; Nuclear transcription factor Y subunit B-2 (OsNF-YB-2) (Transcriptional activator HAP3A) [NFYB2] [HAP3A] [LOC_Os01g61810] [P0460C04.37] [P0506B12.4]	-847	+	CCAGT	0.8
NFYB2	Os01g0834400	NF-YB	Similar to HAP3.; Nuclear transcription factor Y subunit B-2 (OsNF-YB-2) (Transcriptional activator HAP3A) [NFYB2] [HAP3A] [LOC_Os01g61810] [P0460C04.37] [P0506B12.4]	-803	-	ATTGC	0.8
NFYB2	Os01g0834400	NF-YB	Similar to HAP3.; Nuclear transcription factor Y subunit B-2 (OsNF-YB-2) (Transcriptional activator HAP3A) [NFYB2] [HAP3A] [LOC_Os01g61810] [P0460C04.37] [P0506B12.4]	-763	-	AATGG	0.8
NFYB2	Os01g0834400	NF-YB	Similar to HAP3.; Nuclear transcription factor Y subunit B-2 (OsNF-YB-2) (Transcriptional activator HAP3A) [NFYB2] [HAP3A] [LOC_Os01g61810] [P0460C04.37] [P0506B12.4]	-723	-	ATTGA	0.8
NFYB2	Os01g0834400	NF-YB	Similar to HAP3.; Nuclear transcription factor Y subunit B-2 (OsNF-YB-2) (Transcriptional activator HAP3A) [NFYB2] [HAP3A] [LOC_Os01g61810] [P0460C04.37] [P0506B12.4]	-717	-	ATGGG	0.8
NFYB2	Os01g0834400	NF-YB	Similar to HAP3.; Nuclear transcription factor Y subunit B-2 (OsNF-YB-2) (Transcriptional activator HAP3A) [NFYB2] [HAP3A] [LOC_Os01g61810] [P0460C04.37] [P0506B12.4]	-701	+	CCAAA	0.8
NFYB2	Os01g0834400	NF-YB	Similar to HAP3.; Nuclear transcription factor Y subunit B-2 (OsNF-YB-2) (Transcriptional activator HAP3A) [NFYB2] [HAP3A] [LOC_Os01g61810] [P0460C04.37] [P0506B12.4]	-700	+	CAAAT	0.8
NFYB2	Os01g0834400	NF-YB	Similar to HAP3.; Nuclear transcription factor Y subunit B-2 (OsNF-YB-2) (Transcriptional activator HAP3A) [NFYB2] [HAP3A] [LOC_Os01g61810] [P0460C04.37] [P0506B12.4]	-663	-	TTTGG	0.8
NFYB2	Os01g0834400	NF-YB	Similar to HAP3.; Nuclear transcription factor Y subunit B-2 (OsNF-YB-2) (Transcriptional activator HAP3A) [NFYB2] [HAP3A] [LOC_Os01g61810] [P0460C04.37] [P0506B12.4]	-658	-	ATTCG	0.8
NFYB2	Os01g0834400	NF-YB	Similar to HAP3.; Nuclear transcription factor Y subunit B-2 (OsNF-YB-2) (Transcriptional activator HAP3A) [NFYB2] [HAP3A] [LOC_Os01g61810] [P0460C04.37] [P0506B12.4]	-650	+	CCACT	0.8
NFYB2	Os01g0834400	NF-YB	Similar to HAP3.; Nuclear transcription factor Y subunit B-2 (OsNF-YB-2) (Transcriptional activator HAP3A) [NFYB2] [HAP3A] [LOC_Os01g61810] [P0460C04.37] [P0506B12.4]	-641	+	ACAAT	0.8
NFYB2	Os01g0834400	NF-YB	Similar to HAP3.; Nuclear transcription factor Y subunit B-2 (OsNF-YB-2) (Transcriptional activator HAP3A) [NFYB2] [HAP3A] [LOC_Os01g61810] [P0460C04.37] [P0506B12.4]	-563	+	CCAAT	1
NFYB2	Os01g0834400	NF-YB	Similar to HAP3.; Nuclear transcription factor Y subunit B-2 (OsNF-YB-2) (Transcriptional activator HAP3A) [NFYB2] [HAP3A] [LOC_Os01g61810] [P0460C04.37] [P0506B12.4]	-560	-	ATTGG	1
NFYB2	Os01g0834400	NF-YB	Similar to HAP3.; Nuclear transcription factor Y subunit B-2 (OsNF-YB-2) (Transcriptional activator HAP3A) [NFYB2] [HAP3A] [LOC_Os01g61810] [P0460C04.37] [P0506B12.4]	-543	-	ATTTG	0.8
NFYB2	Os01g0834400	NF-YB	Similar to HAP3.; Nuclear transcription factor Y subunit B-2 (OsNF-YB-2) (Transcriptional activator HAP3A) [NFYB2] [HAP3A] [LOC_Os01g61810] [P0460C04.37] [P0506B12.4]	-534	+	CTAAT	0.8
NFYB2	Os01g0834400	NF-YB	Similar to HAP3.; Nuclear transcription factor Y subunit B-2 (OsNF-YB-2) (Transcriptional activator HAP3A) [NFYB2] [HAP3A] [LOC_Os01g61810] [P0460C04.37] [P0506B12.4]	-503	+	CAAAT	0.8
NFYB2	Os01g0834400	NF-YB	Similar to HAP3.; Nuclear transcription factor Y subunit B-2 (OsNF-YB-2) (Transcriptional activator HAP3A) [NFYB2] [HAP3A] [LOC_Os01g61810] [P0460C04.37] [P0506B12.4]	-436	-	GTTGG	0.8
NFYB2	Os01g0834400	NF-YB	Similar to HAP3.; Nuclear transcription factor Y subunit B-2 (OsNF-YB-2) (Transcriptional activator HAP3A) [NFYB2] [HAP3A] [LOC_Os01g61810] [P0460C04.37] [P0506B12.4]	-400	+	CCAGT	0.8
NFYB2	Os01g0834400	NF-YB	Similar to HAP3.; Nuclear transcription factor Y subunit B-2 (OsNF-YB-2) (Transcriptional activator HAP3A) [NFYB2] [HAP3A] [LOC_Os01g61810] [P0460C04.37] [P0506B12.4]	-394	-	ATTGT	0.8
NFYB2	Os01g0834400	NF-YB	Similar to HAP3.; Nuclear transcription factor Y subunit B-2 (OsNF-YB-2) (Transcriptional activator HAP3A) [NFYB2] [HAP3A] [LOC_Os01g61810] [P0460C04.37] [P0506B12.4]	-382	-	ATTTG	0.8
NFYB2	Os01g0834400	NF-YB	Similar to HAP3.; Nuclear transcription factor Y subunit B-2 (OsNF-YB-2) (Transcriptional activator HAP3A) [NFYB2] [HAP3A] [LOC_Os01g61810] [P0460C04.37] [P0506B12.4]	-381	-	TTTGG	0.8
NFYB2	Os01g0834400	NF-YB	Similar to HAP3.; Nuclear transcription factor Y subunit B-2 (OsNF-YB-2) (Transcriptional activator HAP3A) [NFYB2] [HAP3A] [LOC_Os01g61810] [P0460C04.37] [P0506B12.4]	-368	-	TTTGG	0.8
NFYB2	Os01g0834400	NF-YB	Similar to HAP3.; Nuclear transcription factor Y subunit B-2 (OsNF-YB-2) (Transcriptional activator HAP3A) [NFYB2] [HAP3A] [LOC_Os01g61810] [P0460C04.37] [P0506B12.4]	-351	+	ACAAT	0.8
NFYB2	Os01g0834400	NF-YB	Similar to HAP3.; Nuclear transcription factor Y subunit B-2 (OsNF-YB-2) (Transcriptional activator HAP3A) [NFYB2] [HAP3A] [LOC_Os01g61810] [P0460C04.37] [P0506B12.4]	-315	+	CCAAT	1
NFYB2	Os01g0834400	NF-YB	Similar to HAP3.; Nuclear transcription factor Y subunit B-2 (OsNF-YB-2) (Transcriptional activator HAP3A) [NFYB2] [HAP3A] [LOC_Os01g61810] [P0460C04.37] [P0506B12.4]	-251	+	TCAAT	0.8
NFYB2	Os01g0834400	NF-YB	Similar to HAP3.; Nuclear transcription factor Y subunit B-2 (OsNF-YB-2) (Transcriptional activator HAP3A) [NFYB2] [HAP3A] [LOC_Os01g61810] [P0460C04.37] [P0506B12.4]	-229	+	CCACT	0.8
NFYB2	Os01g0834400	NF-YB	Similar to HAP3.; Nuclear transcription factor Y subunit B-2 (OsNF-YB-2) (Transcriptional activator HAP3A) [NFYB2] [HAP3A] [LOC_Os01g61810] [P0460C04.37] [P0506B12.4]	-195	-	ATTTG	0.8
NFYB2	Os01g0834400	NF-YB	Similar to HAP3.; Nuclear transcription factor Y subunit B-2 (OsNF-YB-2) (Transcriptional activator HAP3A) [NFYB2] [HAP3A] [LOC_Os01g61810] [P0460C04.37] [P0506B12.4]	-177	-	ATTGA	0.8
NFYB2	Os01g0834400	NF-YB	Similar to HAP3.; Nuclear transcription factor Y subunit B-2 (OsNF-YB-2) (Transcriptional activator HAP3A) [NFYB2] [HAP3A] [LOC_Os01g61810] [P0460C04.37] [P0506B12.4]	-117	-	CTTGG	0.8
NFYB2	Os01g0834400	NF-YB	Similar to HAP3.; Nuclear transcription factor Y subunit B-2 (OsNF-YB-2) (Transcriptional activator HAP3A) [NFYB2] [HAP3A] [LOC_Os01g61810] [P0460C04.37] [P0506B12.4]	-67	+	CCAAA	0.8
NFYB2	Os01g0834400	NF-YB	Similar to HAP3.; Nuclear transcription factor Y subunit B-2 (OsNF-YB-2) (Transcriptional activator HAP3A) [NFYB2] [HAP3A] [LOC_Os01g61810] [P0460C04.37] [P0506B12.4]	-34	+	TCAAT	0.8
NFYB2	Os01g0834400	NF-YB	Similar to HAP3.; Nuclear transcription factor Y subunit B-2 (OsNF-YB-2) (Transcriptional activator HAP3A) [NFYB2] [HAP3A] [LOC_Os01g61810] [P0460C04.37] [P0506B12.4]	-20	+	CAAAT	0.8
NFYB2	Os01g0834400	NF-YB	Similar to HAP3.; Nuclear transcription factor Y subunit B-2 (OsNF-YB-2) (Transcriptional activator HAP3A) [NFYB2] [HAP3A] [LOC_Os01g61810] [P0460C04.37] [P0506B12.4]	30	+	CCAAG	0.8
NFYB2	Os01g0834400	NF-YB	Similar to HAP3.; Nuclear transcription factor Y subunit B-2 (OsNF-YB-2) (Transcriptional activator HAP3A) [NFYB2] [HAP3A] [LOC_Os01g61810] [P0460C04.37] [P0506B12.4]	64	+	CCAAC	0.8
NFYB2	Os01g0834400	NF-YB	Similar to HAP3.; Nuclear transcription factor Y subunit B-2 (OsNF-YB-2) (Transcriptional activator HAP3A) [NFYB2] [HAP3A] [LOC_Os01g61810] [P0460C04.37] [P0506B12.4]	69	-	ATTAG	0.8
NFYB1	Os02g0725900	NF-YB	Histone-fold domain containing protein.; Nuclear transcription factor Y subunit B-1 (CCAAT-binding transcription factor subunit NF-YB1) (OsNF-YB-1) [NFYB1] [LOC_Os02g49410] [B1121A12.5] [OJ1124_G07.28]	-978	+	CCAAG	0.8
NFYB1	Os02g0725900	NF-YB	Histone-fold domain containing protein.; Nuclear transcription factor Y subunit B-1 (CCAAT-binding transcription factor subunit NF-YB1) (OsNF-YB-1) [NFYB1] [LOC_Os02g49410] [B1121A12.5] [OJ1124_G07.28]	-953	+	CCATT	0.8
NFYB1	Os02g0725900	NF-YB	Histone-fold domain containing protein.; Nuclear transcription factor Y subunit B-1 (CCAAT-binding transcription factor subunit NF-YB1) (OsNF-YB-1) [NFYB1] [LOC_Os02g49410] [B1121A12.5] [OJ1124_G07.28]	-939	-	GTTGG	0.8
NFYB1	Os02g0725900	NF-YB	Histone-fold domain containing protein.; Nuclear transcription factor Y subunit B-1 (CCAAT-binding transcription factor subunit NF-YB1) (OsNF-YB-1) [NFYB1] [LOC_Os02g49410] [B1121A12.5] [OJ1124_G07.28]	-894	-	ATTTG	0.8
NFYB1	Os02g0725900	NF-YB	Histone-fold domain containing protein.; Nuclear transcription factor Y subunit B-1 (CCAAT-binding transcription factor subunit NF-YB1) (OsNF-YB-1) [NFYB1] [LOC_Os02g49410] [B1121A12.5] [OJ1124_G07.28]	-893	-	TTTGG	0.8
NFYB1	Os02g0725900	NF-YB	Histone-fold domain containing protein.; Nuclear transcription factor Y subunit B-1 (CCAAT-binding transcription factor subunit NF-YB1) (OsNF-YB-1) [NFYB1] [LOC_Os02g49410] [B1121A12.5] [OJ1124_G07.28]	-885	+	CCAAA	0.8
NFYB1	Os02g0725900	NF-YB	Histone-fold domain containing protein.; Nuclear transcription factor Y subunit B-1 (CCAAT-binding transcription factor subunit NF-YB1) (OsNF-YB-1) [NFYB1] [LOC_Os02g49410] [B1121A12.5] [OJ1124_G07.28]	-865	+	CCAAG	0.8
NFYB1	Os02g0725900	NF-YB	Histone-fold domain containing protein.; Nuclear transcription factor Y subunit B-1 (CCAAT-binding transcription factor subunit NF-YB1) (OsNF-YB-1) [NFYB1] [LOC_Os02g49410] [B1121A12.5] [OJ1124_G07.28]	-847	+	CCAGT	0.8
NFYB1	Os02g0725900	NF-YB	Histone-fold domain containing protein.; Nuclear transcription factor Y subunit B-1 (CCAAT-binding transcription factor subunit NF-YB1) (OsNF-YB-1) [NFYB1] [LOC_Os02g49410] [B1121A12.5] [OJ1124_G07.28]	-803	-	ATTGC	0.8
NFYB1	Os02g0725900	NF-YB	Histone-fold domain containing protein.; Nuclear transcription factor Y subunit B-1 (CCAAT-binding transcription factor subunit NF-YB1) (OsNF-YB-1) [NFYB1] [LOC_Os02g49410] [B1121A12.5] [OJ1124_G07.28]	-763	-	AATGG	0.8
NFYB1	Os02g0725900	NF-YB	Histone-fold domain containing protein.; Nuclear transcription factor Y subunit B-1 (CCAAT-binding transcription factor subunit NF-YB1) (OsNF-YB-1) [NFYB1] [LOC_Os02g49410] [B1121A12.5] [OJ1124_G07.28]	-723	-	ATTGA	0.8
NFYB1	Os02g0725900	NF-YB	Histone-fold domain containing protein.; Nuclear transcription factor Y subunit B-1 (CCAAT-binding transcription factor subunit NF-YB1) (OsNF-YB-1) [NFYB1] [LOC_Os02g49410] [B1121A12.5] [OJ1124_G07.28]	-717	-	ATGGG	0.8
NFYB1	Os02g0725900	NF-YB	Histone-fold domain containing protein.; Nuclear transcription factor Y subunit B-1 (CCAAT-binding transcription factor subunit NF-YB1) (OsNF-YB-1) [NFYB1] [LOC_Os02g49410] [B1121A12.5] [OJ1124_G07.28]	-701	+	CCAAA	0.8
NFYB1	Os02g0725900	NF-YB	Histone-fold domain containing protein.; Nuclear transcription factor Y subunit B-1 (CCAAT-binding transcription factor subunit NF-YB1) (OsNF-YB-1) [NFYB1] [LOC_Os02g49410] [B1121A12.5] [OJ1124_G07.28]	-700	+	CAAAT	0.8
NFYB1	Os02g0725900	NF-YB	Histone-fold domain containing protein.; Nuclear transcription factor Y subunit B-1 (CCAAT-binding transcription factor subunit NF-YB1) (OsNF-YB-1) [NFYB1] [LOC_Os02g49410] [B1121A12.5] [OJ1124_G07.28]	-663	-	TTTGG	0.8
NFYB1	Os02g0725900	NF-YB	Histone-fold domain containing protein.; Nuclear transcription factor Y subunit B-1 (CCAAT-binding transcription factor subunit NF-YB1) (OsNF-YB-1) [NFYB1] [LOC_Os02g49410] [B1121A12.5] [OJ1124_G07.28]	-658	-	ATTCG	0.8
NFYB1	Os02g0725900	NF-YB	Histone-fold domain containing protein.; Nuclear transcription factor Y subunit B-1 (CCAAT-binding transcription factor subunit NF-YB1) (OsNF-YB-1) [NFYB1] [LOC_Os02g49410] [B1121A12.5] [OJ1124_G07.28]	-650	+	CCACT	0.8
NFYB1	Os02g0725900	NF-YB	Histone-fold domain containing protein.; Nuclear transcription factor Y subunit B-1 (CCAAT-binding transcription factor subunit NF-YB1) (OsNF-YB-1) [NFYB1] [LOC_Os02g49410] [B1121A12.5] [OJ1124_G07.28]	-641	+	ACAAT	0.8
NFYB1	Os02g0725900	NF-YB	Histone-fold domain containing protein.; Nuclear transcription factor Y subunit B-1 (CCAAT-binding transcription factor subunit NF-YB1) (OsNF-YB-1) [NFYB1] [LOC_Os02g49410] [B1121A12.5] [OJ1124_G07.28]	-563	+	CCAAT	1
NFYB1	Os02g0725900	NF-YB	Histone-fold domain containing protein.; Nuclear transcription factor Y subunit B-1 (CCAAT-binding transcription factor subunit NF-YB1) (OsNF-YB-1) [NFYB1] [LOC_Os02g49410] [B1121A12.5] [OJ1124_G07.28]	-560	-	ATTGG	1
NFYB1	Os02g0725900	NF-YB	Histone-fold domain containing protein.; Nuclear transcription factor Y subunit B-1 (CCAAT-binding transcription factor subunit NF-YB1) (OsNF-YB-1) [NFYB1] [LOC_Os02g49410] [B1121A12.5] [OJ1124_G07.28]	-543	-	ATTTG	0.8
NFYB1	Os02g0725900	NF-YB	Histone-fold domain containing protein.; Nuclear transcription factor Y subunit B-1 (CCAAT-binding transcription factor subunit NF-YB1) (OsNF-YB-1) [NFYB1] [LOC_Os02g49410] [B1121A12.5] [OJ1124_G07.28]	-534	+	CTAAT	0.8
NFYB1	Os02g0725900	NF-YB	Histone-fold domain containing protein.; Nuclear transcription factor Y subunit B-1 (CCAAT-binding transcription factor subunit NF-YB1) (OsNF-YB-1) [NFYB1] [LOC_Os02g49410] [B1121A12.5] [OJ1124_G07.28]	-503	+	CAAAT	0.8
NFYB1	Os02g0725900	NF-YB	Histone-fold domain containing protein.; Nuclear transcription factor Y subunit B-1 (CCAAT-binding transcription factor subunit NF-YB1) (OsNF-YB-1) [NFYB1] [LOC_Os02g49410] [B1121A12.5] [OJ1124_G07.28]	-436	-	GTTGG	0.8
NFYB1	Os02g0725900	NF-YB	Histone-fold domain containing protein.; Nuclear transcription factor Y subunit B-1 (CCAAT-binding transcription factor subunit NF-YB1) (OsNF-YB-1) [NFYB1] [LOC_Os02g49410] [B1121A12.5] [OJ1124_G07.28]	-400	+	CCAGT	0.8
NFYB1	Os02g0725900	NF-YB	Histone-fold domain containing protein.; Nuclear transcription factor Y subunit B-1 (CCAAT-binding transcription factor subunit NF-YB1) (OsNF-YB-1) [NFYB1] [LOC_Os02g49410] [B1121A12.5] [OJ1124_G07.28]	-394	-	ATTGT	0.8
NFYB1	Os02g0725900	NF-YB	Histone-fold domain containing protein.; Nuclear transcription factor Y subunit B-1 (CCAAT-binding transcription factor subunit NF-YB1) (OsNF-YB-1) [NFYB1] [LOC_Os02g49410] [B1121A12.5] [OJ1124_G07.28]	-382	-	ATTTG	0.8
NFYB1	Os02g0725900	NF-YB	Histone-fold domain containing protein.; Nuclear transcription factor Y subunit B-1 (CCAAT-binding transcription factor subunit NF-YB1) (OsNF-YB-1) [NFYB1] [LOC_Os02g49410] [B1121A12.5] [OJ1124_G07.28]	-381	-	TTTGG	0.8
NFYB1	Os02g0725900	NF-YB	Histone-fold domain containing protein.; Nuclear transcription factor Y subunit B-1 (CCAAT-binding transcription factor subunit NF-YB1) (OsNF-YB-1) [NFYB1] [LOC_Os02g49410] [B1121A12.5] [OJ1124_G07.28]	-368	-	TTTGG	0.8
NFYB1	Os02g0725900	NF-YB	Histone-fold domain containing protein.; Nuclear transcription factor Y subunit B-1 (CCAAT-binding transcription factor subunit NF-YB1) (OsNF-YB-1) [NFYB1] [LOC_Os02g49410] [B1121A12.5] [OJ1124_G07.28]	-351	+	ACAAT	0.8
NFYB1	Os02g0725900	NF-YB	Histone-fold domain containing protein.; Nuclear transcription factor Y subunit B-1 (CCAAT-binding transcription factor subunit NF-YB1) (OsNF-YB-1) [NFYB1] [LOC_Os02g49410] [B1121A12.5] [OJ1124_G07.28]	-315	+	CCAAT	1
NFYB1	Os02g0725900	NF-YB	Histone-fold domain containing protein.; Nuclear transcription factor Y subunit B-1 (CCAAT-binding transcription factor subunit NF-YB1) (OsNF-YB-1) [NFYB1] [LOC_Os02g49410] [B1121A12.5] [OJ1124_G07.28]	-251	+	TCAAT	0.8
NFYB1	Os02g0725900	NF-YB	Histone-fold domain containing protein.; Nuclear transcription factor Y subunit B-1 (CCAAT-binding transcription factor subunit NF-YB1) (OsNF-YB-1) [NFYB1] [LOC_Os02g49410] [B1121A12.5] [OJ1124_G07.28]	-229	+	CCACT	0.8
NFYB1	Os02g0725900	NF-YB	Histone-fold domain containing protein.; Nuclear transcription factor Y subunit B-1 (CCAAT-binding transcription factor subunit NF-YB1) (OsNF-YB-1) [NFYB1] [LOC_Os02g49410] [B1121A12.5] [OJ1124_G07.28]	-195	-	ATTTG	0.8
NFYB1	Os02g0725900	NF-YB	Histone-fold domain containing protein.; Nuclear transcription factor Y subunit B-1 (CCAAT-binding transcription factor subunit NF-YB1) (OsNF-YB-1) [NFYB1] [LOC_Os02g49410] [B1121A12.5] [OJ1124_G07.28]	-177	-	ATTGA	0.8
NFYB1	Os02g0725900	NF-YB	Histone-fold domain containing protein.; Nuclear transcription factor Y subunit B-1 (CCAAT-binding transcription factor subunit NF-YB1) (OsNF-YB-1) [NFYB1] [LOC_Os02g49410] [B1121A12.5] [OJ1124_G07.28]	-117	-	CTTGG	0.8
NFYB1	Os02g0725900	NF-YB	Histone-fold domain containing protein.; Nuclear transcription factor Y subunit B-1 (CCAAT-binding transcription factor subunit NF-YB1) (OsNF-YB-1) [NFYB1] [LOC_Os02g49410] [B1121A12.5] [OJ1124_G07.28]	-67	+	CCAAA	0.8
NFYB1	Os02g0725900	NF-YB	Histone-fold domain containing protein.; Nuclear transcription factor Y subunit B-1 (CCAAT-binding transcription factor subunit NF-YB1) (OsNF-YB-1) [NFYB1] [LOC_Os02g49410] [B1121A12.5] [OJ1124_G07.28]	-34	+	TCAAT	0.8
NFYB1	Os02g0725900	NF-YB	Histone-fold domain containing protein.; Nuclear transcription factor Y subunit B-1 (CCAAT-binding transcription factor subunit NF-YB1) (OsNF-YB-1) [NFYB1] [LOC_Os02g49410] [B1121A12.5] [OJ1124_G07.28]	-20	+	CAAAT	0.8
NFYB1	Os02g0725900	NF-YB	Histone-fold domain containing protein.; Nuclear transcription factor Y subunit B-1 (CCAAT-binding transcription factor subunit NF-YB1) (OsNF-YB-1) [NFYB1] [LOC_Os02g49410] [B1121A12.5] [OJ1124_G07.28]	30	+	CCAAG	0.8
NFYB1	Os02g0725900	NF-YB	Histone-fold domain containing protein.; Nuclear transcription factor Y subunit B-1 (CCAAT-binding transcription factor subunit NF-YB1) (OsNF-YB-1) [NFYB1] [LOC_Os02g49410] [B1121A12.5] [OJ1124_G07.28]	64	+	CCAAC	0.8
NFYB1	Os02g0725900	NF-YB	Histone-fold domain containing protein.; Nuclear transcription factor Y subunit B-1 (CCAAT-binding transcription factor subunit NF-YB1) (OsNF-YB-1) [NFYB1] [LOC_Os02g49410] [B1121A12.5] [OJ1124_G07.28]	69	-	ATTAG	0.8
NFYB3	Os05g0463800	NF-YB	Similar to Nuclear transcription factor Y subunit B-3.; Nuclear transcription factor Y subunit B-4 (OsNF-YB-4) (Transcriptional activator HAP3C) [NFYB4] [HAP3C] [LOC_Os05g38820] [OJ1735_C10.17]	-978	+	CCAAG	0.8
NFYB3	Os05g0463800	NF-YB	Similar to Nuclear transcription factor Y subunit B-3.; Nuclear transcription factor Y subunit B-4 (OsNF-YB-4) (Transcriptional activator HAP3C) [NFYB4] [HAP3C] [LOC_Os05g38820] [OJ1735_C10.17]	-953	+	CCATT	0.8
NFYB3	Os05g0463800	NF-YB	Similar to Nuclear transcription factor Y subunit B-3.; Nuclear transcription factor Y subunit B-4 (OsNF-YB-4) (Transcriptional activator HAP3C) [NFYB4] [HAP3C] [LOC_Os05g38820] [OJ1735_C10.17]	-939	-	GTTGG	0.8
NFYB3	Os05g0463800	NF-YB	Similar to Nuclear transcription factor Y subunit B-3.; Nuclear transcription factor Y subunit B-4 (OsNF-YB-4) (Transcriptional activator HAP3C) [NFYB4] [HAP3C] [LOC_Os05g38820] [OJ1735_C10.17]	-894	-	ATTTG	0.8
NFYB3	Os05g0463800	NF-YB	Similar to Nuclear transcription factor Y subunit B-3.; Nuclear transcription factor Y subunit B-4 (OsNF-YB-4) (Transcriptional activator HAP3C) [NFYB4] [HAP3C] [LOC_Os05g38820] [OJ1735_C10.17]	-893	-	TTTGG	0.8
NFYB3	Os05g0463800	NF-YB	Similar to Nuclear transcription factor Y subunit B-3.; Nuclear transcription factor Y subunit B-4 (OsNF-YB-4) (Transcriptional activator HAP3C) [NFYB4] [HAP3C] [LOC_Os05g38820] [OJ1735_C10.17]	-885	+	CCAAA	0.8
NFYB3	Os05g0463800	NF-YB	Similar to Nuclear transcription factor Y subunit B-3.; Nuclear transcription factor Y subunit B-4 (OsNF-YB-4) (Transcriptional activator HAP3C) [NFYB4] [HAP3C] [LOC_Os05g38820] [OJ1735_C10.17]	-865	+	CCAAG	0.8
NFYB3	Os05g0463800	NF-YB	Similar to Nuclear transcription factor Y subunit B-3.; Nuclear transcription factor Y subunit B-4 (OsNF-YB-4) (Transcriptional activator HAP3C) [NFYB4] [HAP3C] [LOC_Os05g38820] [OJ1735_C10.17]	-847	+	CCAGT	0.8
NFYB3	Os05g0463800	NF-YB	Similar to Nuclear transcription factor Y subunit B-3.; Nuclear transcription factor Y subunit B-4 (OsNF-YB-4) (Transcriptional activator HAP3C) [NFYB4] [HAP3C] [LOC_Os05g38820] [OJ1735_C10.17]	-803	-	ATTGC	0.8
NFYB3	Os05g0463800	NF-YB	Similar to Nuclear transcription factor Y subunit B-3.; Nuclear transcription factor Y subunit B-4 (OsNF-YB-4) (Transcriptional activator HAP3C) [NFYB4] [HAP3C] [LOC_Os05g38820] [OJ1735_C10.17]	-763	-	AATGG	0.8
NFYB3	Os05g0463800	NF-YB	Similar to Nuclear transcription factor Y subunit B-3.; Nuclear transcription factor Y subunit B-4 (OsNF-YB-4) (Transcriptional activator HAP3C) [NFYB4] [HAP3C] [LOC_Os05g38820] [OJ1735_C10.17]	-723	-	ATTGA	0.8
NFYB3	Os05g0463800	NF-YB	Similar to Nuclear transcription factor Y subunit B-3.; Nuclear transcription factor Y subunit B-4 (OsNF-YB-4) (Transcriptional activator HAP3C) [NFYB4] [HAP3C] [LOC_Os05g38820] [OJ1735_C10.17]	-717	-	ATGGG	0.8
NFYB3	Os05g0463800	NF-YB	Similar to Nuclear transcription factor Y subunit B-3.; Nuclear transcription factor Y subunit B-4 (OsNF-YB-4) (Transcriptional activator HAP3C) [NFYB4] [HAP3C] [LOC_Os05g38820] [OJ1735_C10.17]	-701	+	CCAAA	0.8
NFYB3	Os05g0463800	NF-YB	Similar to Nuclear transcription factor Y subunit B-3.; Nuclear transcription factor Y subunit B-4 (OsNF-YB-4) (Transcriptional activator HAP3C) [NFYB4] [HAP3C] [LOC_Os05g38820] [OJ1735_C10.17]	-700	+	CAAAT	0.8
NFYB3	Os05g0463800	NF-YB	Similar to Nuclear transcription factor Y subunit B-3.; Nuclear transcription factor Y subunit B-4 (OsNF-YB-4) (Transcriptional activator HAP3C) [NFYB4] [HAP3C] [LOC_Os05g38820] [OJ1735_C10.17]	-663	-	TTTGG	0.8
NFYB3	Os05g0463800	NF-YB	Similar to Nuclear transcription factor Y subunit B-3.; Nuclear transcription factor Y subunit B-4 (OsNF-YB-4) (Transcriptional activator HAP3C) [NFYB4] [HAP3C] [LOC_Os05g38820] [OJ1735_C10.17]	-658	-	ATTCG	0.8
NFYB3	Os05g0463800	NF-YB	Similar to Nuclear transcription factor Y subunit B-3.; Nuclear transcription factor Y subunit B-4 (OsNF-YB-4) (Transcriptional activator HAP3C) [NFYB4] [HAP3C] [LOC_Os05g38820] [OJ1735_C10.17]	-650	+	CCACT	0.8
NFYB3	Os05g0463800	NF-YB	Similar to Nuclear transcription factor Y subunit B-3.; Nuclear transcription factor Y subunit B-4 (OsNF-YB-4) (Transcriptional activator HAP3C) [NFYB4] [HAP3C] [LOC_Os05g38820] [OJ1735_C10.17]	-641	+	ACAAT	0.8
NFYB3	Os05g0463800	NF-YB	Similar to Nuclear transcription factor Y subunit B-3.; Nuclear transcription factor Y subunit B-4 (OsNF-YB-4) (Transcriptional activator HAP3C) [NFYB4] [HAP3C] [LOC_Os05g38820] [OJ1735_C10.17]	-563	+	CCAAT	1
NFYB3	Os05g0463800	NF-YB	Similar to Nuclear transcription factor Y subunit B-3.; Nuclear transcription factor Y subunit B-4 (OsNF-YB-4) (Transcriptional activator HAP3C) [NFYB4] [HAP3C] [LOC_Os05g38820] [OJ1735_C10.17]	-560	-	ATTGG	1
NFYB3	Os05g0463800	NF-YB	Similar to Nuclear transcription factor Y subunit B-3.; Nuclear transcription factor Y subunit B-4 (OsNF-YB-4) (Transcriptional activator HAP3C) [NFYB4] [HAP3C] [LOC_Os05g38820] [OJ1735_C10.17]	-543	-	ATTTG	0.8
NFYB3	Os05g0463800	NF-YB	Similar to Nuclear transcription factor Y subunit B-3.; Nuclear transcription factor Y subunit B-4 (OsNF-YB-4) (Transcriptional activator HAP3C) [NFYB4] [HAP3C] [LOC_Os05g38820] [OJ1735_C10.17]	-534	+	CTAAT	0.8
NFYB3	Os05g0463800	NF-YB	Similar to Nuclear transcription factor Y subunit B-3.; Nuclear transcription factor Y subunit B-4 (OsNF-YB-4) (Transcriptional activator HAP3C) [NFYB4] [HAP3C] [LOC_Os05g38820] [OJ1735_C10.17]	-503	+	CAAAT	0.8
NFYB3	Os05g0463800	NF-YB	Similar to Nuclear transcription factor Y subunit B-3.; Nuclear transcription factor Y subunit B-4 (OsNF-YB-4) (Transcriptional activator HAP3C) [NFYB4] [HAP3C] [LOC_Os05g38820] [OJ1735_C10.17]	-436	-	GTTGG	0.8
NFYB3	Os05g0463800	NF-YB	Similar to Nuclear transcription factor Y subunit B-3.; Nuclear transcription factor Y subunit B-4 (OsNF-YB-4) (Transcriptional activator HAP3C) [NFYB4] [HAP3C] [LOC_Os05g38820] [OJ1735_C10.17]	-400	+	CCAGT	0.8
NFYB3	Os05g0463800	NF-YB	Similar to Nuclear transcription factor Y subunit B-3.; Nuclear transcription factor Y subunit B-4 (OsNF-YB-4) (Transcriptional activator HAP3C) [NFYB4] [HAP3C] [LOC_Os05g38820] [OJ1735_C10.17]	-394	-	ATTGT	0.8
NFYB3	Os05g0463800	NF-YB	Similar to Nuclear transcription factor Y subunit B-3.; Nuclear transcription factor Y subunit B-4 (OsNF-YB-4) (Transcriptional activator HAP3C) [NFYB4] [HAP3C] [LOC_Os05g38820] [OJ1735_C10.17]	-382	-	ATTTG	0.8
NFYB3	Os05g0463800	NF-YB	Similar to Nuclear transcription factor Y subunit B-3.; Nuclear transcription factor Y subunit B-4 (OsNF-YB-4) (Transcriptional activator HAP3C) [NFYB4] [HAP3C] [LOC_Os05g38820] [OJ1735_C10.17]	-381	-	TTTGG	0.8
NFYB3	Os05g0463800	NF-YB	Similar to Nuclear transcription factor Y subunit B-3.; Nuclear transcription factor Y subunit B-4 (OsNF-YB-4) (Transcriptional activator HAP3C) [NFYB4] [HAP3C] [LOC_Os05g38820] [OJ1735_C10.17]	-368	-	TTTGG	0.8
NFYB3	Os05g0463800	NF-YB	Similar to Nuclear transcription factor Y subunit B-3.; Nuclear transcription factor Y subunit B-4 (OsNF-YB-4) (Transcriptional activator HAP3C) [NFYB4] [HAP3C] [LOC_Os05g38820] [OJ1735_C10.17]	-351	+	ACAAT	0.8
NFYB3	Os05g0463800	NF-YB	Similar to Nuclear transcription factor Y subunit B-3.; Nuclear transcription factor Y subunit B-4 (OsNF-YB-4) (Transcriptional activator HAP3C) [NFYB4] [HAP3C] [LOC_Os05g38820] [OJ1735_C10.17]	-315	+	CCAAT	1
NFYB3	Os05g0463800	NF-YB	Similar to Nuclear transcription factor Y subunit B-3.; Nuclear transcription factor Y subunit B-4 (OsNF-YB-4) (Transcriptional activator HAP3C) [NFYB4] [HAP3C] [LOC_Os05g38820] [OJ1735_C10.17]	-251	+	TCAAT	0.8
NFYB3	Os05g0463800	NF-YB	Similar to Nuclear transcription factor Y subunit B-3.; Nuclear transcription factor Y subunit B-4 (OsNF-YB-4) (Transcriptional activator HAP3C) [NFYB4] [HAP3C] [LOC_Os05g38820] [OJ1735_C10.17]	-229	+	CCACT	0.8
NFYB3	Os05g0463800	NF-YB	Similar to Nuclear transcription factor Y subunit B-3.; Nuclear transcription factor Y subunit B-4 (OsNF-YB-4) (Transcriptional activator HAP3C) [NFYB4] [HAP3C] [LOC_Os05g38820] [OJ1735_C10.17]	-195	-	ATTTG	0.8
NFYB3	Os05g0463800	NF-YB	Similar to Nuclear transcription factor Y subunit B-3.; Nuclear transcription factor Y subunit B-4 (OsNF-YB-4) (Transcriptional activator HAP3C) [NFYB4] [HAP3C] [LOC_Os05g38820] [OJ1735_C10.17]	-177	-	ATTGA	0.8
NFYB3	Os05g0463800	NF-YB	Similar to Nuclear transcription factor Y subunit B-3.; Nuclear transcription factor Y subunit B-4 (OsNF-YB-4) (Transcriptional activator HAP3C) [NFYB4] [HAP3C] [LOC_Os05g38820] [OJ1735_C10.17]	-117	-	CTTGG	0.8
NFYB3	Os05g0463800	NF-YB	Similar to Nuclear transcription factor Y subunit B-3.; Nuclear transcription factor Y subunit B-4 (OsNF-YB-4) (Transcriptional activator HAP3C) [NFYB4] [HAP3C] [LOC_Os05g38820] [OJ1735_C10.17]	-67	+	CCAAA	0.8
NFYB3	Os05g0463800	NF-YB	Similar to Nuclear transcription factor Y subunit B-3.; Nuclear transcription factor Y subunit B-4 (OsNF-YB-4) (Transcriptional activator HAP3C) [NFYB4] [HAP3C] [LOC_Os05g38820] [OJ1735_C10.17]	-34	+	TCAAT	0.8
NFYB3	Os05g0463800	NF-YB	Similar to Nuclear transcription factor Y subunit B-3.; Nuclear transcription factor Y subunit B-4 (OsNF-YB-4) (Transcriptional activator HAP3C) [NFYB4] [HAP3C] [LOC_Os05g38820] [OJ1735_C10.17]	-20	+	CAAAT	0.8
NFYB3	Os05g0463800	NF-YB	Similar to Nuclear transcription factor Y subunit B-3.; Nuclear transcription factor Y subunit B-4 (OsNF-YB-4) (Transcriptional activator HAP3C) [NFYB4] [HAP3C] [LOC_Os05g38820] [OJ1735_C10.17]	30	+	CCAAG	0.8
NFYB3	Os05g0463800	NF-YB	Similar to Nuclear transcription factor Y subunit B-3.; Nuclear transcription factor Y subunit B-4 (OsNF-YB-4) (Transcriptional activator HAP3C) [NFYB4] [HAP3C] [LOC_Os05g38820] [OJ1735_C10.17]	64	+	CCAAC	0.8
NFYB3	Os05g0463800	NF-YB	Similar to Nuclear transcription factor Y subunit B-3.; Nuclear transcription factor Y subunit B-4 (OsNF-YB-4) (Transcriptional activator HAP3C) [NFYB4] [HAP3C] [LOC_Os05g38820] [OJ1735_C10.17]	69	-	ATTAG	0.8
NFYB4	Os05g0573500	NF-YB	HAP3.; Nuclear transcription factor Y subunit B-3 (OsNF-YB-3) (Transcriptional activator HAP3B) [NFYB3] [HAP3B] [LOC_Os05g49780] [OJ1280_A04.9]	-978	+	CCAAG	0.8
NFYB4	Os05g0573500	NF-YB	HAP3.; Nuclear transcription factor Y subunit B-3 (OsNF-YB-3) (Transcriptional activator HAP3B) [NFYB3] [HAP3B] [LOC_Os05g49780] [OJ1280_A04.9]	-953	+	CCATT	0.8
NFYB4	Os05g0573500	NF-YB	HAP3.; Nuclear transcription factor Y subunit B-3 (OsNF-YB-3) (Transcriptional activator HAP3B) [NFYB3] [HAP3B] [LOC_Os05g49780] [OJ1280_A04.9]	-939	-	GTTGG	0.8
NFYB4	Os05g0573500	NF-YB	HAP3.; Nuclear transcription factor Y subunit B-3 (OsNF-YB-3) (Transcriptional activator HAP3B) [NFYB3] [HAP3B] [LOC_Os05g49780] [OJ1280_A04.9]	-894	-	ATTTG	0.8
NFYB4	Os05g0573500	NF-YB	HAP3.; Nuclear transcription factor Y subunit B-3 (OsNF-YB-3) (Transcriptional activator HAP3B) [NFYB3] [HAP3B] [LOC_Os05g49780] [OJ1280_A04.9]	-893	-	TTTGG	0.8
NFYB4	Os05g0573500	NF-YB	HAP3.; Nuclear transcription factor Y subunit B-3 (OsNF-YB-3) (Transcriptional activator HAP3B) [NFYB3] [HAP3B] [LOC_Os05g49780] [OJ1280_A04.9]	-885	+	CCAAA	0.8
NFYB4	Os05g0573500	NF-YB	HAP3.; Nuclear transcription factor Y subunit B-3 (OsNF-YB-3) (Transcriptional activator HAP3B) [NFYB3] [HAP3B] [LOC_Os05g49780] [OJ1280_A04.9]	-865	+	CCAAG	0.8
NFYB4	Os05g0573500	NF-YB	HAP3.; Nuclear transcription factor Y subunit B-3 (OsNF-YB-3) (Transcriptional activator HAP3B) [NFYB3] [HAP3B] [LOC_Os05g49780] [OJ1280_A04.9]	-847	+	CCAGT	0.8
NFYB4	Os05g0573500	NF-YB	HAP3.; Nuclear transcription factor Y subunit B-3 (OsNF-YB-3) (Transcriptional activator HAP3B) [NFYB3] [HAP3B] [LOC_Os05g49780] [OJ1280_A04.9]	-803	-	ATTGC	0.8
NFYB4	Os05g0573500	NF-YB	HAP3.; Nuclear transcription factor Y subunit B-3 (OsNF-YB-3) (Transcriptional activator HAP3B) [NFYB3] [HAP3B] [LOC_Os05g49780] [OJ1280_A04.9]	-763	-	AATGG	0.8
NFYB4	Os05g0573500	NF-YB	HAP3.; Nuclear transcription factor Y subunit B-3 (OsNF-YB-3) (Transcriptional activator HAP3B) [NFYB3] [HAP3B] [LOC_Os05g49780] [OJ1280_A04.9]	-723	-	ATTGA	0.8
NFYB4	Os05g0573500	NF-YB	HAP3.; Nuclear transcription factor Y subunit B-3 (OsNF-YB-3) (Transcriptional activator HAP3B) [NFYB3] [HAP3B] [LOC_Os05g49780] [OJ1280_A04.9]	-717	-	ATGGG	0.8
NFYB4	Os05g0573500	NF-YB	HAP3.; Nuclear transcription factor Y subunit B-3 (OsNF-YB-3) (Transcriptional activator HAP3B) [NFYB3] [HAP3B] [LOC_Os05g49780] [OJ1280_A04.9]	-701	+	CCAAA	0.8
NFYB4	Os05g0573500	NF-YB	HAP3.; Nuclear transcription factor Y subunit B-3 (OsNF-YB-3) (Transcriptional activator HAP3B) [NFYB3] [HAP3B] [LOC_Os05g49780] [OJ1280_A04.9]	-700	+	CAAAT	0.8
NFYB4	Os05g0573500	NF-YB	HAP3.; Nuclear transcription factor Y subunit B-3 (OsNF-YB-3) (Transcriptional activator HAP3B) [NFYB3] [HAP3B] [LOC_Os05g49780] [OJ1280_A04.9]	-663	-	TTTGG	0.8
NFYB4	Os05g0573500	NF-YB	HAP3.; Nuclear transcription factor Y subunit B-3 (OsNF-YB-3) (Transcriptional activator HAP3B) [NFYB3] [HAP3B] [LOC_Os05g49780] [OJ1280_A04.9]	-658	-	ATTCG	0.8
NFYB4	Os05g0573500	NF-YB	HAP3.; Nuclear transcription factor Y subunit B-3 (OsNF-YB-3) (Transcriptional activator HAP3B) [NFYB3] [HAP3B] [LOC_Os05g49780] [OJ1280_A04.9]	-650	+	CCACT	0.8
NFYB4	Os05g0573500	NF-YB	HAP3.; Nuclear transcription factor Y subunit B-3 (OsNF-YB-3) (Transcriptional activator HAP3B) [NFYB3] [HAP3B] [LOC_Os05g49780] [OJ1280_A04.9]	-641	+	ACAAT	0.8
NFYB4	Os05g0573500	NF-YB	HAP3.; Nuclear transcription factor Y subunit B-3 (OsNF-YB-3) (Transcriptional activator HAP3B) [NFYB3] [HAP3B] [LOC_Os05g49780] [OJ1280_A04.9]	-563	+	CCAAT	1
NFYB4	Os05g0573500	NF-YB	HAP3.; Nuclear transcription factor Y subunit B-3 (OsNF-YB-3) (Transcriptional activator HAP3B) [NFYB3] [HAP3B] [LOC_Os05g49780] [OJ1280_A04.9]	-560	-	ATTGG	1
NFYB4	Os05g0573500	NF-YB	HAP3.; Nuclear transcription factor Y subunit B-3 (OsNF-YB-3) (Transcriptional activator HAP3B) [NFYB3] [HAP3B] [LOC_Os05g49780] [OJ1280_A04.9]	-543	-	ATTTG	0.8
NFYB4	Os05g0573500	NF-YB	HAP3.; Nuclear transcription factor Y subunit B-3 (OsNF-YB-3) (Transcriptional activator HAP3B) [NFYB3] [HAP3B] [LOC_Os05g49780] [OJ1280_A04.9]	-534	+	CTAAT	0.8
NFYB4	Os05g0573500	NF-YB	HAP3.; Nuclear transcription factor Y subunit B-3 (OsNF-YB-3) (Transcriptional activator HAP3B) [NFYB3] [HAP3B] [LOC_Os05g49780] [OJ1280_A04.9]	-503	+	CAAAT	0.8
NFYB4	Os05g0573500	NF-YB	HAP3.; Nuclear transcription factor Y subunit B-3 (OsNF-YB-3) (Transcriptional activator HAP3B) [NFYB3] [HAP3B] [LOC_Os05g49780] [OJ1280_A04.9]	-436	-	GTTGG	0.8
NFYB4	Os05g0573500	NF-YB	HAP3.; Nuclear transcription factor Y subunit B-3 (OsNF-YB-3) (Transcriptional activator HAP3B) [NFYB3] [HAP3B] [LOC_Os05g49780] [OJ1280_A04.9]	-400	+	CCAGT	0.8
NFYB4	Os05g0573500	NF-YB	HAP3.; Nuclear transcription factor Y subunit B-3 (OsNF-YB-3) (Transcriptional activator HAP3B) [NFYB3] [HAP3B] [LOC_Os05g49780] [OJ1280_A04.9]	-394	-	ATTGT	0.8
NFYB4	Os05g0573500	NF-YB	HAP3.; Nuclear transcription factor Y subunit B-3 (OsNF-YB-3) (Transcriptional activator HAP3B) [NFYB3] [HAP3B] [LOC_Os05g49780] [OJ1280_A04.9]	-382	-	ATTTG	0.8
NFYB4	Os05g0573500	NF-YB	HAP3.; Nuclear transcription factor Y subunit B-3 (OsNF-YB-3) (Transcriptional activator HAP3B) [NFYB3] [HAP3B] [LOC_Os05g49780] [OJ1280_A04.9]	-381	-	TTTGG	0.8
NFYB4	Os05g0573500	NF-YB	HAP3.; Nuclear transcription factor Y subunit B-3 (OsNF-YB-3) (Transcriptional activator HAP3B) [NFYB3] [HAP3B] [LOC_Os05g49780] [OJ1280_A04.9]	-368	-	TTTGG	0.8
NFYB4	Os05g0573500	NF-YB	HAP3.; Nuclear transcription factor Y subunit B-3 (OsNF-YB-3) (Transcriptional activator HAP3B) [NFYB3] [HAP3B] [LOC_Os05g49780] [OJ1280_A04.9]	-351	+	ACAAT	0.8
NFYB4	Os05g0573500	NF-YB	HAP3.; Nuclear transcription factor Y subunit B-3 (OsNF-YB-3) (Transcriptional activator HAP3B) [NFYB3] [HAP3B] [LOC_Os05g49780] [OJ1280_A04.9]	-315	+	CCAAT	1
NFYB4	Os05g0573500	NF-YB	HAP3.; Nuclear transcription factor Y subunit B-3 (OsNF-YB-3) (Transcriptional activator HAP3B) [NFYB3] [HAP3B] [LOC_Os05g49780] [OJ1280_A04.9]	-251	+	TCAAT	0.8
NFYB4	Os05g0573500	NF-YB	HAP3.; Nuclear transcription factor Y subunit B-3 (OsNF-YB-3) (Transcriptional activator HAP3B) [NFYB3] [HAP3B] [LOC_Os05g49780] [OJ1280_A04.9]	-229	+	CCACT	0.8
NFYB4	Os05g0573500	NF-YB	HAP3.; Nuclear transcription factor Y subunit B-3 (OsNF-YB-3) (Transcriptional activator HAP3B) [NFYB3] [HAP3B] [LOC_Os05g49780] [OJ1280_A04.9]	-195	-	ATTTG	0.8
NFYB4	Os05g0573500	NF-YB	HAP3.; Nuclear transcription factor Y subunit B-3 (OsNF-YB-3) (Transcriptional activator HAP3B) [NFYB3] [HAP3B] [LOC_Os05g49780] [OJ1280_A04.9]	-177	-	ATTGA	0.8
NFYB4	Os05g0573500	NF-YB	HAP3.; Nuclear transcription factor Y subunit B-3 (OsNF-YB-3) (Transcriptional activator HAP3B) [NFYB3] [HAP3B] [LOC_Os05g49780] [OJ1280_A04.9]	-117	-	CTTGG	0.8
NFYB4	Os05g0573500	NF-YB	HAP3.; Nuclear transcription factor Y subunit B-3 (OsNF-YB-3) (Transcriptional activator HAP3B) [NFYB3] [HAP3B] [LOC_Os05g49780] [OJ1280_A04.9]	-67	+	CCAAA	0.8
NFYB4	Os05g0573500	NF-YB	HAP3.; Nuclear transcription factor Y subunit B-3 (OsNF-YB-3) (Transcriptional activator HAP3B) [NFYB3] [HAP3B] [LOC_Os05g49780] [OJ1280_A04.9]	-34	+	TCAAT	0.8
NFYB4	Os05g0573500	NF-YB	HAP3.; Nuclear transcription factor Y subunit B-3 (OsNF-YB-3) (Transcriptional activator HAP3B) [NFYB3] [HAP3B] [LOC_Os05g49780] [OJ1280_A04.9]	-20	+	CAAAT	0.8
NFYB4	Os05g0573500	NF-YB	HAP3.; Nuclear transcription factor Y subunit B-3 (OsNF-YB-3) (Transcriptional activator HAP3B) [NFYB3] [HAP3B] [LOC_Os05g49780] [OJ1280_A04.9]	30	+	CCAAG	0.8
NFYB4	Os05g0573500	NF-YB	HAP3.; Nuclear transcription factor Y subunit B-3 (OsNF-YB-3) (Transcriptional activator HAP3B) [NFYB3] [HAP3B] [LOC_Os05g49780] [OJ1280_A04.9]	64	+	CCAAC	0.8
NFYB4	Os05g0573500	NF-YB	HAP3.; Nuclear transcription factor Y subunit B-3 (OsNF-YB-3) (Transcriptional activator HAP3B) [NFYB3] [HAP3B] [LOC_Os05g49780] [OJ1280_A04.9]	69	-	ATTAG	0.8
SPL1	Os01g0292900	SBP	Similar to Squamosa-promoter binding-like protein 2.; Squamosa promoter-binding-like protein 1 [SPL1] [LOC_Os01g18850] [P0706B05.40]	-646	+	tgCATACaa	0.88
SPL1	Os01g0292900	SBP	Similar to Squamosa-promoter binding-like protein 2.; Squamosa promoter-binding-like protein 1 [SPL1] [LOC_Os01g18850] [P0706B05.40]	-149	-	ttGTACTtt	0.75
SPL1	Os01g0292900	SBP	Similar to Squamosa-promoter binding-like protein 2.; Squamosa promoter-binding-like protein 1 [SPL1] [LOC_Os01g18850] [P0706B05.40]	-97	-	atGTACTta	0.75
SPL1	Os01g0292900	SBP	Similar to Squamosa-promoter binding-like protein 2.; Squamosa promoter-binding-like protein 1 [SPL1] [LOC_Os01g18850] [P0706B05.40]	-26	+	aaCGGACaa	0.75
SPL1	Os01g0292900	SBP	Similar to Squamosa-promoter binding-like protein 2.; Squamosa promoter-binding-like protein 1 [SPL1] [LOC_Os01g18850] [P0706B05.40]	-14	+	tcCGTATaa	0.88
Os01g0922600	Os01g0922600	SBP	Similar to SBP-domain protein 4.; Squamosa promoter-binding-like protein 2 [SPL2] [LOC_Os01g69830] [B1455F06.12] [OsJ_004487]	-646	+	tgCATACaa	0.88
Os01g0922600	Os01g0922600	SBP	Similar to SBP-domain protein 4.; Squamosa promoter-binding-like protein 2 [SPL2] [LOC_Os01g69830] [B1455F06.12] [OsJ_004487]	-149	-	ttGTACTtt	0.75
Os01g0922600	Os01g0922600	SBP	Similar to SBP-domain protein 4.; Squamosa promoter-binding-like protein 2 [SPL2] [LOC_Os01g69830] [B1455F06.12] [OsJ_004487]	-97	-	atGTACTta	0.75
Os01g0922600	Os01g0922600	SBP	Similar to SBP-domain protein 4.; Squamosa promoter-binding-like protein 2 [SPL2] [LOC_Os01g69830] [B1455F06.12] [OsJ_004487]	-26	+	aaCGGACaa	0.75
Os01g0922600	Os01g0922600	SBP	Similar to SBP-domain protein 4.; Squamosa promoter-binding-like protein 2 [SPL2] [LOC_Os01g69830] [B1455F06.12] [OsJ_004487]	-14	+	tcCGTATaa	0.88
Os01g0922600	Os01g0922600	SBP	Similar to SBP-domain protein 4.; Squamosa promoter-binding-like protein 2 [SPL2] [LOC_Os01g69830] [B1455F06.12] [OsJ_004487]	-238	-	atacaAGTACcactta	0.89
Os01g0922600	Os01g0922600	SBP	Similar to SBP-domain protein 4.; Squamosa promoter-binding-like protein 2 [SPL2] [LOC_Os01g69830] [B1455F06.12] [OsJ_004487]	-101	+	aataatGTACTtaata	0.89
Os01g0922600	Os01g0922600	SBP	Similar to SBP-domain protein 4.; Squamosa promoter-binding-like protein 2 [SPL2] [LOC_Os01g69830] [B1455F06.12] [OsJ_004487]	-101	-	aataaTGTACttaata	0.97
SPL3	Os02g0139400	SBP	Similar to Squamosa promoter-binding-like protein 3.; Squamosa promoter-binding-like protein 3 [SPL3] [LOC_Os02g04680] [OJ1679_B08.6] [OsJ_005170] [OSJNBa0026E05.40]	-646	+	tgCATACaa	0.88
SPL3	Os02g0139400	SBP	Similar to Squamosa promoter-binding-like protein 3.; Squamosa promoter-binding-like protein 3 [SPL3] [LOC_Os02g04680] [OJ1679_B08.6] [OsJ_005170] [OSJNBa0026E05.40]	-149	-	ttGTACTtt	0.75
SPL3	Os02g0139400	SBP	Similar to Squamosa promoter-binding-like protein 3.; Squamosa promoter-binding-like protein 3 [SPL3] [LOC_Os02g04680] [OJ1679_B08.6] [OsJ_005170] [OSJNBa0026E05.40]	-97	-	atGTACTta	0.75
SPL3	Os02g0139400	SBP	Similar to Squamosa promoter-binding-like protein 3.; Squamosa promoter-binding-like protein 3 [SPL3] [LOC_Os02g04680] [OJ1679_B08.6] [OsJ_005170] [OSJNBa0026E05.40]	-26	+	aaCGGACaa	0.75
SPL3	Os02g0139400	SBP	Similar to Squamosa promoter-binding-like protein 3.; Squamosa promoter-binding-like protein 3 [SPL3] [LOC_Os02g04680] [OJ1679_B08.6] [OsJ_005170] [OSJNBa0026E05.40]	-14	+	tcCGTATaa	0.88
SPL3	Os02g0139400	SBP	Similar to Squamosa promoter-binding-like protein 3.; Squamosa promoter-binding-like protein 3 [SPL3] [LOC_Os02g04680] [OJ1679_B08.6] [OsJ_005170] [OSJNBa0026E05.40]	-101	-	aataaTGTACttaata	0.97
SPL4	Os02g0174100	SBP	Similar to Isoform 2 of Squamosa promoter-binding-like protein 4.; Squamosa promoter-binding-like protein 4 [SPL4] [LOC_Os02g07780] [OSJNBa0073A21.21-1] [OSJNBa0073A21.21-2] [OSJNBa0073A21.21-3]	-646	+	tgCATACaa	0.88
SPL4	Os02g0174100	SBP	Similar to Isoform 2 of Squamosa promoter-binding-like protein 4.; Squamosa promoter-binding-like protein 4 [SPL4] [LOC_Os02g07780] [OSJNBa0073A21.21-1] [OSJNBa0073A21.21-2] [OSJNBa0073A21.21-3]	-149	-	ttGTACTtt	0.75
SPL4	Os02g0174100	SBP	Similar to Isoform 2 of Squamosa promoter-binding-like protein 4.; Squamosa promoter-binding-like protein 4 [SPL4] [LOC_Os02g07780] [OSJNBa0073A21.21-1] [OSJNBa0073A21.21-2] [OSJNBa0073A21.21-3]	-97	-	atGTACTta	0.75
SPL4	Os02g0174100	SBP	Similar to Isoform 2 of Squamosa promoter-binding-like protein 4.; Squamosa promoter-binding-like protein 4 [SPL4] [LOC_Os02g07780] [OSJNBa0073A21.21-1] [OSJNBa0073A21.21-2] [OSJNBa0073A21.21-3]	-26	+	aaCGGACaa	0.75
SPL4	Os02g0174100	SBP	Similar to Isoform 2 of Squamosa promoter-binding-like protein 4.; Squamosa promoter-binding-like protein 4 [SPL4] [LOC_Os02g07780] [OSJNBa0073A21.21-1] [OSJNBa0073A21.21-2] [OSJNBa0073A21.21-3]	-14	+	tcCGTATaa	0.88
SPL4	Os02g0174100	SBP	Similar to Isoform 2 of Squamosa promoter-binding-like protein 4.; Squamosa promoter-binding-like protein 4 [SPL4] [LOC_Os02g07780] [OSJNBa0073A21.21-1] [OSJNBa0073A21.21-2] [OSJNBa0073A21.21-3]	-101	-	aataaTGTACttaata	0.97
SPL5	Os02g0177300	SBP	Squamosa-promoter binding protein 1.; Squamosa promoter-binding-like protein 5 [SPL5] [LOC_Os02g08070] [P0504A05.16]	-646	+	tgCATACaa	0.88
SPL5	Os02g0177300	SBP	Squamosa-promoter binding protein 1.; Squamosa promoter-binding-like protein 5 [SPL5] [LOC_Os02g08070] [P0504A05.16]	-149	-	ttGTACTtt	0.75
SPL5	Os02g0177300	SBP	Squamosa-promoter binding protein 1.; Squamosa promoter-binding-like protein 5 [SPL5] [LOC_Os02g08070] [P0504A05.16]	-97	-	atGTACTta	0.75
SPL5	Os02g0177300	SBP	Squamosa-promoter binding protein 1.; Squamosa promoter-binding-like protein 5 [SPL5] [LOC_Os02g08070] [P0504A05.16]	-26	+	aaCGGACaa	0.75
SPL5	Os02g0177300	SBP	Squamosa-promoter binding protein 1.; Squamosa promoter-binding-like protein 5 [SPL5] [LOC_Os02g08070] [P0504A05.16]	-14	+	tcCGTATaa	0.88
SPL5	Os02g0177300	SBP	Squamosa-promoter binding protein 1.; Squamosa promoter-binding-like protein 5 [SPL5] [LOC_Os02g08070] [P0504A05.16]	-238	-	atacaAGTACcactta	0.89
SPL5	Os02g0177300	SBP	Squamosa-promoter binding protein 1.; Squamosa promoter-binding-like protein 5 [SPL5] [LOC_Os02g08070] [P0504A05.16]	-101	+	aataatGTACTtaata	0.89
SPL5	Os02g0177300	SBP	Squamosa-promoter binding protein 1.; Squamosa promoter-binding-like protein 5 [SPL5] [LOC_Os02g08070] [P0504A05.16]	-101	-	aataaTGTACttaata	0.97
SPL6	Os03g0833300	SBP	Similar to Squamosa promoter-binding-like protein 6.; Squamosa promoter-binding-like protein 6 [SPL6] [LOC_Os03g61760] [OSJNBa0078D06.37] [OSJNBa0096I06.31]	-646	+	tgCATACaa	0.88
SPL6	Os03g0833300	SBP	Similar to Squamosa promoter-binding-like protein 6.; Squamosa promoter-binding-like protein 6 [SPL6] [LOC_Os03g61760] [OSJNBa0078D06.37] [OSJNBa0096I06.31]	-149	-	ttGTACTtt	0.75
SPL6	Os03g0833300	SBP	Similar to Squamosa promoter-binding-like protein 6.; Squamosa promoter-binding-like protein 6 [SPL6] [LOC_Os03g61760] [OSJNBa0078D06.37] [OSJNBa0096I06.31]	-97	-	atGTACTta	0.75
SPL6	Os03g0833300	SBP	Similar to Squamosa promoter-binding-like protein 6.; Squamosa promoter-binding-like protein 6 [SPL6] [LOC_Os03g61760] [OSJNBa0078D06.37] [OSJNBa0096I06.31]	-26	+	aaCGGACaa	0.75
SPL6	Os03g0833300	SBP	Similar to Squamosa promoter-binding-like protein 6.; Squamosa promoter-binding-like protein 6 [SPL6] [LOC_Os03g61760] [OSJNBa0078D06.37] [OSJNBa0096I06.31]	-14	+	tcCGTATaa	0.88
SPL6	Os03g0833300	SBP	Similar to Squamosa promoter-binding-like protein 6.; Squamosa promoter-binding-like protein 6 [SPL6] [LOC_Os03g61760] [OSJNBa0078D06.37] [OSJNBa0096I06.31]	-238	-	atacaAGTACcactta	0.89
SPL6	Os03g0833300	SBP	Similar to Squamosa promoter-binding-like protein 6.; Squamosa promoter-binding-like protein 6 [SPL6] [LOC_Os03g61760] [OSJNBa0078D06.37] [OSJNBa0096I06.31]	-101	+	aataatGTACTtaata	0.89
SPL6	Os03g0833300	SBP	Similar to Squamosa promoter-binding-like protein 6.; Squamosa promoter-binding-like protein 6 [SPL6] [LOC_Os03g61760] [OSJNBa0078D06.37] [OSJNBa0096I06.31]	-101	-	aataaTGTACttaata	0.97
SPL7	Os04g0551500	SBP	SBP domain containing protein.; Squamosa promoter-binding-like protein 7 [SPL7] [LOC_Os04g46580] [OSJNBa0010H02.3] [OSJNBb0034G17.20]	-646	+	tgCATACaa	0.88
SPL7	Os04g0551500	SBP	SBP domain containing protein.; Squamosa promoter-binding-like protein 7 [SPL7] [LOC_Os04g46580] [OSJNBa0010H02.3] [OSJNBb0034G17.20]	-149	-	ttGTACTtt	0.75
SPL7	Os04g0551500	SBP	SBP domain containing protein.; Squamosa promoter-binding-like protein 7 [SPL7] [LOC_Os04g46580] [OSJNBa0010H02.3] [OSJNBb0034G17.20]	-97	-	atGTACTta	0.75
SPL7	Os04g0551500	SBP	SBP domain containing protein.; Squamosa promoter-binding-like protein 7 [SPL7] [LOC_Os04g46580] [OSJNBa0010H02.3] [OSJNBb0034G17.20]	-26	+	aaCGGACaa	0.75
SPL7	Os04g0551500	SBP	SBP domain containing protein.; Squamosa promoter-binding-like protein 7 [SPL7] [LOC_Os04g46580] [OSJNBa0010H02.3] [OSJNBb0034G17.20]	-14	+	tcCGTATaa	0.88
SPL7	Os04g0551500	SBP	SBP domain containing protein.; Squamosa promoter-binding-like protein 7 [SPL7] [LOC_Os04g46580] [OSJNBa0010H02.3] [OSJNBb0034G17.20]	-238	-	atacaAGTACcactta	0.89
SPL7	Os04g0551500	SBP	SBP domain containing protein.; Squamosa promoter-binding-like protein 7 [SPL7] [LOC_Os04g46580] [OSJNBa0010H02.3] [OSJNBb0034G17.20]	-101	+	aataatGTACTtaata	0.89
SPL7	Os04g0551500	SBP	SBP domain containing protein.; Squamosa promoter-binding-like protein 7 [SPL7] [LOC_Os04g46580] [OSJNBa0010H02.3] [OSJNBb0034G17.20]	-101	-	aataaTGTACttaata	0.97
SPL8	Os04g0656500	SBP	Similar to Squamosa-promoter binding-like protein 3.; Squamosa promoter-binding-like protein 8 (OsLG1) (Protein LIGULELESS 1) [SPL8] [LG1] [LOC_Os04g56170] [OSJNBa0071I13.12]	-238	-	atacaAGTACcactta	0.89
SPL8	Os04g0656500	SBP	Similar to Squamosa-promoter binding-like protein 3.; Squamosa promoter-binding-like protein 8 (OsLG1) (Protein LIGULELESS 1) [SPL8] [LG1] [LOC_Os04g56170] [OSJNBa0071I13.12]	-101	+	aataatGTACTtaata	0.89
SPL8	Os04g0656500	SBP	Similar to Squamosa-promoter binding-like protein 3.; Squamosa promoter-binding-like protein 8 (OsLG1) (Protein LIGULELESS 1) [SPL8] [LG1] [LOC_Os04g56170] [OSJNBa0071I13.12]	-101	-	aataaTGTACttaata	0.97
SPL9	Os05g0408200	SBP	SBP domain containing protein.; Squamosa promoter-binding-like protein 9 [SPL9] [LOC_Os05g33810] [OSJNBb0014K18.5] [P0040B10.14]	-646	+	tgCATACaa	0.88
SPL9	Os05g0408200	SBP	SBP domain containing protein.; Squamosa promoter-binding-like protein 9 [SPL9] [LOC_Os05g33810] [OSJNBb0014K18.5] [P0040B10.14]	-149	-	ttGTACTtt	0.75
SPL9	Os05g0408200	SBP	SBP domain containing protein.; Squamosa promoter-binding-like protein 9 [SPL9] [LOC_Os05g33810] [OSJNBb0014K18.5] [P0040B10.14]	-97	-	atGTACTta	0.75
SPL9	Os05g0408200	SBP	SBP domain containing protein.; Squamosa promoter-binding-like protein 9 [SPL9] [LOC_Os05g33810] [OSJNBb0014K18.5] [P0040B10.14]	-26	+	aaCGGACaa	0.75
SPL9	Os05g0408200	SBP	SBP domain containing protein.; Squamosa promoter-binding-like protein 9 [SPL9] [LOC_Os05g33810] [OSJNBb0014K18.5] [P0040B10.14]	-14	+	tcCGTATaa	0.88
SPL10	Os06g0659100	SBP	Similar to Squamosa-promoter binding protein 1.; Squamosa promoter-binding-like protein 10 [SPL10] [LOC_Os06g44860] [B1047G05.25]	-646	+	tgCATACaa	0.88
SPL10	Os06g0659100	SBP	Similar to Squamosa-promoter binding protein 1.; Squamosa promoter-binding-like protein 10 [SPL10] [LOC_Os06g44860] [B1047G05.25]	-149	-	ttGTACTtt	0.75
SPL10	Os06g0659100	SBP	Similar to Squamosa-promoter binding protein 1.; Squamosa promoter-binding-like protein 10 [SPL10] [LOC_Os06g44860] [B1047G05.25]	-97	-	atGTACTta	0.75
SPL10	Os06g0659100	SBP	Similar to Squamosa-promoter binding protein 1.; Squamosa promoter-binding-like protein 10 [SPL10] [LOC_Os06g44860] [B1047G05.25]	-26	+	aaCGGACaa	0.75
SPL10	Os06g0659100	SBP	Similar to Squamosa-promoter binding protein 1.; Squamosa promoter-binding-like protein 10 [SPL10] [LOC_Os06g44860] [B1047G05.25]	-14	+	tcCGTATaa	0.88
SPL10	Os06g0659100	SBP	Similar to Squamosa-promoter binding protein 1.; Squamosa promoter-binding-like protein 10 [SPL10] [LOC_Os06g44860] [B1047G05.25]	-238	-	atacaAGTACcactta	0.89
SPL10	Os06g0659100	SBP	Similar to Squamosa-promoter binding protein 1.; Squamosa promoter-binding-like protein 10 [SPL10] [LOC_Os06g44860] [B1047G05.25]	-101	+	aataatGTACTtaata	0.89
SPL10	Os06g0659100	SBP	Similar to Squamosa-promoter binding protein 1.; Squamosa promoter-binding-like protein 10 [SPL10] [LOC_Os06g44860] [B1047G05.25]	-101	-	aataaTGTACttaata	0.97
SPL11	Os06g0663500	SBP	SBP domain containing protein.; Squamosa promoter-binding-like protein 11 [SPL11] [LOC_Os06g45310] [OsJ_021400] [OSJNBb0065C04.42]	-646	+	tgCATACaa	0.88
SPL11	Os06g0663500	SBP	SBP domain containing protein.; Squamosa promoter-binding-like protein 11 [SPL11] [LOC_Os06g45310] [OsJ_021400] [OSJNBb0065C04.42]	-149	-	ttGTACTtt	0.75
SPL11	Os06g0663500	SBP	SBP domain containing protein.; Squamosa promoter-binding-like protein 11 [SPL11] [LOC_Os06g45310] [OsJ_021400] [OSJNBb0065C04.42]	-97	-	atGTACTta	0.75
SPL11	Os06g0663500	SBP	SBP domain containing protein.; Squamosa promoter-binding-like protein 11 [SPL11] [LOC_Os06g45310] [OsJ_021400] [OSJNBb0065C04.42]	-26	+	aaCGGACaa	0.75
SPL11	Os06g0663500	SBP	SBP domain containing protein.; Squamosa promoter-binding-like protein 11 [SPL11] [LOC_Os06g45310] [OsJ_021400] [OSJNBb0065C04.42]	-14	+	tcCGTATaa	0.88
SPL12	Os06g0703500	SBP	Similar to Squamosa promoter-binding-like protein 12.; Squamosa promoter-binding-like protein 12 [SPL12] [LOC_Os06g49010] [OJ1215_E11.11]	-646	+	tgCATACaa	0.88
SPL12	Os06g0703500	SBP	Similar to Squamosa promoter-binding-like protein 12.; Squamosa promoter-binding-like protein 12 [SPL12] [LOC_Os06g49010] [OJ1215_E11.11]	-149	-	ttGTACTtt	0.75
SPL12	Os06g0703500	SBP	Similar to Squamosa promoter-binding-like protein 12.; Squamosa promoter-binding-like protein 12 [SPL12] [LOC_Os06g49010] [OJ1215_E11.11]	-97	-	atGTACTta	0.75
SPL12	Os06g0703500	SBP	Similar to Squamosa promoter-binding-like protein 12.; Squamosa promoter-binding-like protein 12 [SPL12] [LOC_Os06g49010] [OJ1215_E11.11]	-26	+	aaCGGACaa	0.75
SPL12	Os06g0703500	SBP	Similar to Squamosa promoter-binding-like protein 12.; Squamosa promoter-binding-like protein 12 [SPL12] [LOC_Os06g49010] [OJ1215_E11.11]	-14	+	tcCGTATaa	0.88
SPL12	Os06g0703500	SBP	Similar to Squamosa promoter-binding-like protein 12.; Squamosa promoter-binding-like protein 12 [SPL12] [LOC_Os06g49010] [OJ1215_E11.11]	-101	-	aataaTGTACttaata	0.97
LOC_Os07g32170	LOC_Os07g32170	SBP		-238	-	atacaAGTACcactta	0.89
LOC_Os07g32170	LOC_Os07g32170	SBP		-101	+	aataatGTACTtaata	0.89
LOC_Os07g32170	LOC_Os07g32170	SBP		-101	-	aataaTGTACttaata	0.97
SPL14	Os08g0509600	SBP	Squamosa promter-binding-like transcription factor, Regulation of branching in panicles and vegetative shoots, Semidominant regulator of plant architecture; Squamosa promoter-binding-like protein 14 [SPL14] [LOC_Os08g39890] [B1168A08.33] [OSJNBa0016N23.108]	-646	+	tgCATACaa	0.88
SPL14	Os08g0509600	SBP	Squamosa promter-binding-like transcription factor, Regulation of branching in panicles and vegetative shoots, Semidominant regulator of plant architecture; Squamosa promoter-binding-like protein 14 [SPL14] [LOC_Os08g39890] [B1168A08.33] [OSJNBa0016N23.108]	-149	-	ttGTACTtt	0.75
SPL14	Os08g0509600	SBP	Squamosa promter-binding-like transcription factor, Regulation of branching in panicles and vegetative shoots, Semidominant regulator of plant architecture; Squamosa promoter-binding-like protein 14 [SPL14] [LOC_Os08g39890] [B1168A08.33] [OSJNBa0016N23.108]	-97	-	atGTACTta	0.75
SPL14	Os08g0509600	SBP	Squamosa promter-binding-like transcription factor, Regulation of branching in panicles and vegetative shoots, Semidominant regulator of plant architecture; Squamosa promoter-binding-like protein 14 [SPL14] [LOC_Os08g39890] [B1168A08.33] [OSJNBa0016N23.108]	-26	+	aaCGGACaa	0.75
SPL14	Os08g0509600	SBP	Squamosa promter-binding-like transcription factor, Regulation of branching in panicles and vegetative shoots, Semidominant regulator of plant architecture; Squamosa promoter-binding-like protein 14 [SPL14] [LOC_Os08g39890] [B1168A08.33] [OSJNBa0016N23.108]	-14	+	tcCGTATaa	0.88
SPL14	Os08g0509600	SBP	Squamosa promter-binding-like transcription factor, Regulation of branching in panicles and vegetative shoots, Semidominant regulator of plant architecture; Squamosa promoter-binding-like protein 14 [SPL14] [LOC_Os08g39890] [B1168A08.33] [OSJNBa0016N23.108]	-238	-	atacaAGTACcactta	0.89
SPL14	Os08g0509600	SBP	Squamosa promter-binding-like transcription factor, Regulation of branching in panicles and vegetative shoots, Semidominant regulator of plant architecture; Squamosa promoter-binding-like protein 14 [SPL14] [LOC_Os08g39890] [B1168A08.33] [OSJNBa0016N23.108]	-101	+	aataatGTACTtaata	0.89
SPL14	Os08g0509600	SBP	Squamosa promter-binding-like transcription factor, Regulation of branching in panicles and vegetative shoots, Semidominant regulator of plant architecture; Squamosa promoter-binding-like protein 14 [SPL14] [LOC_Os08g39890] [B1168A08.33] [OSJNBa0016N23.108]	-101	-	aataaTGTACttaata	0.97
SPL15	Os08g0513700	SBP	Similar to Squamosa promoter-binding-like protein 15.; Squamosa promoter-binding-like protein 15 [SPL15] [LOC_Os08g40260] [OsJ_026806] [P0711H09.27]	-646	+	tgCATACaa	0.88
SPL15	Os08g0513700	SBP	Similar to Squamosa promoter-binding-like protein 15.; Squamosa promoter-binding-like protein 15 [SPL15] [LOC_Os08g40260] [OsJ_026806] [P0711H09.27]	-149	-	ttGTACTtt	0.75
SPL15	Os08g0513700	SBP	Similar to Squamosa promoter-binding-like protein 15.; Squamosa promoter-binding-like protein 15 [SPL15] [LOC_Os08g40260] [OsJ_026806] [P0711H09.27]	-97	-	atGTACTta	0.75
SPL15	Os08g0513700	SBP	Similar to Squamosa promoter-binding-like protein 15.; Squamosa promoter-binding-like protein 15 [SPL15] [LOC_Os08g40260] [OsJ_026806] [P0711H09.27]	-26	+	aaCGGACaa	0.75
SPL15	Os08g0513700	SBP	Similar to Squamosa promoter-binding-like protein 15.; Squamosa promoter-binding-like protein 15 [SPL15] [LOC_Os08g40260] [OsJ_026806] [P0711H09.27]	-14	+	tcCGTATaa	0.88
SPL15	Os08g0513700	SBP	Similar to Squamosa promoter-binding-like protein 15.; Squamosa promoter-binding-like protein 15 [SPL15] [LOC_Os08g40260] [OsJ_026806] [P0711H09.27]	-238	-	atacaAGTACcactta	0.89
SPL15	Os08g0513700	SBP	Similar to Squamosa promoter-binding-like protein 15.; Squamosa promoter-binding-like protein 15 [SPL15] [LOC_Os08g40260] [OsJ_026806] [P0711H09.27]	-101	+	aataatGTACTtaata	0.89
SPL15	Os08g0513700	SBP	Similar to Squamosa promoter-binding-like protein 15.; Squamosa promoter-binding-like protein 15 [SPL15] [LOC_Os08g40260] [OsJ_026806] [P0711H09.27]	-101	-	aataaTGTACttaata	0.97
SPL16	Os08g0531600	SBP	Similar to Squamosa-promoter binding-like protein 3.; Squamosa promoter-binding-like protein 16 [SPL16] [LOC_Os08g41940] [P0702E04.9]	-646	+	tgCATACaa	0.88
SPL16	Os08g0531600	SBP	Similar to Squamosa-promoter binding-like protein 3.; Squamosa promoter-binding-like protein 16 [SPL16] [LOC_Os08g41940] [P0702E04.9]	-149	-	ttGTACTtt	0.75
SPL16	Os08g0531600	SBP	Similar to Squamosa-promoter binding-like protein 3.; Squamosa promoter-binding-like protein 16 [SPL16] [LOC_Os08g41940] [P0702E04.9]	-97	-	atGTACTta	0.75
SPL16	Os08g0531600	SBP	Similar to Squamosa-promoter binding-like protein 3.; Squamosa promoter-binding-like protein 16 [SPL16] [LOC_Os08g41940] [P0702E04.9]	-26	+	aaCGGACaa	0.75
SPL16	Os08g0531600	SBP	Similar to Squamosa-promoter binding-like protein 3.; Squamosa promoter-binding-like protein 16 [SPL16] [LOC_Os08g41940] [P0702E04.9]	-14	+	tcCGTATaa	0.88
SPL16	Os08g0531600	SBP	Similar to Squamosa-promoter binding-like protein 3.; Squamosa promoter-binding-like protein 16 [SPL16] [LOC_Os08g41940] [P0702E04.9]	-238	-	atacaAGTACcactta	0.89
SPL16	Os08g0531600	SBP	Similar to Squamosa-promoter binding-like protein 3.; Squamosa promoter-binding-like protein 16 [SPL16] [LOC_Os08g41940] [P0702E04.9]	-101	+	aataatGTACTtaata	0.89
SPL16	Os08g0531600	SBP	Similar to Squamosa-promoter binding-like protein 3.; Squamosa promoter-binding-like protein 16 [SPL16] [LOC_Os08g41940] [P0702E04.9]	-101	-	aataaTGTACttaata	0.97
Os09g0491532	Os09g0491532	SBP	Similar to Squamosa-promoter binding protein 2.; Squamosa promoter-binding-like protein 17 [SPL17] [LOC_Os09g31438] [OsJ_028679]	-646	+	tgCATACaa	0.88
Os09g0491532	Os09g0491532	SBP	Similar to Squamosa-promoter binding protein 2.; Squamosa promoter-binding-like protein 17 [SPL17] [LOC_Os09g31438] [OsJ_028679]	-149	-	ttGTACTtt	0.75
Os09g0491532	Os09g0491532	SBP	Similar to Squamosa-promoter binding protein 2.; Squamosa promoter-binding-like protein 17 [SPL17] [LOC_Os09g31438] [OsJ_028679]	-97	-	atGTACTta	0.75
Os09g0491532	Os09g0491532	SBP	Similar to Squamosa-promoter binding protein 2.; Squamosa promoter-binding-like protein 17 [SPL17] [LOC_Os09g31438] [OsJ_028679]	-26	+	aaCGGACaa	0.75
Os09g0491532	Os09g0491532	SBP	Similar to Squamosa-promoter binding protein 2.; Squamosa promoter-binding-like protein 17 [SPL17] [LOC_Os09g31438] [OsJ_028679]	-14	+	tcCGTATaa	0.88
SPL18	Os09g0507100	SBP	Similar to Squamosa-promoter binding-like protein 11.; Squamosa promoter-binding-like protein 18 [SPL18] [LOC_Os09g32944]	-646	+	tgCATACaa	0.88
SPL18	Os09g0507100	SBP	Similar to Squamosa-promoter binding-like protein 11.; Squamosa promoter-binding-like protein 18 [SPL18] [LOC_Os09g32944]	-149	-	ttGTACTtt	0.75
SPL18	Os09g0507100	SBP	Similar to Squamosa-promoter binding-like protein 11.; Squamosa promoter-binding-like protein 18 [SPL18] [LOC_Os09g32944]	-97	-	atGTACTta	0.75
SPL18	Os09g0507100	SBP	Similar to Squamosa-promoter binding-like protein 11.; Squamosa promoter-binding-like protein 18 [SPL18] [LOC_Os09g32944]	-26	+	aaCGGACaa	0.75
SPL18	Os09g0507100	SBP	Similar to Squamosa-promoter binding-like protein 11.; Squamosa promoter-binding-like protein 18 [SPL18] [LOC_Os09g32944]	-14	+	tcCGTATaa	0.88
SPL18	Os09g0507100	SBP	Similar to Squamosa-promoter binding-like protein 11.; Squamosa promoter-binding-like protein 18 [SPL18] [LOC_Os09g32944]	-238	-	atacaAGTACcactta	0.89
SPL18	Os09g0507100	SBP	Similar to Squamosa-promoter binding-like protein 11.; Squamosa promoter-binding-like protein 18 [SPL18] [LOC_Os09g32944]	-101	+	aataatGTACTtaata	0.89
SPL18	Os09g0507100	SBP	Similar to Squamosa-promoter binding-like protein 11.; Squamosa promoter-binding-like protein 18 [SPL18] [LOC_Os09g32944]	-101	-	aataaTGTACttaata	0.97
SPL19	Os11g0496600	SBP	Hypothetical conserved gene.; Putative squamosa promoter-binding-like protein 19 [SPL19] [Os11g0496700] [LOC_Os11g30370] [LOC_Os11g30380] [OsJ_032640]	-646	+	tgCATACaa	0.88
SPL19	Os11g0496600	SBP	Hypothetical conserved gene.; Putative squamosa promoter-binding-like protein 19 [SPL19] [Os11g0496700] [LOC_Os11g30370] [LOC_Os11g30380] [OsJ_032640]	-149	-	ttGTACTtt	0.75
SPL19	Os11g0496600	SBP	Hypothetical conserved gene.; Putative squamosa promoter-binding-like protein 19 [SPL19] [Os11g0496700] [LOC_Os11g30370] [LOC_Os11g30380] [OsJ_032640]	-97	-	atGTACTta	0.75
SPL19	Os11g0496600	SBP	Hypothetical conserved gene.; Putative squamosa promoter-binding-like protein 19 [SPL19] [Os11g0496700] [LOC_Os11g30370] [LOC_Os11g30380] [OsJ_032640]	-26	+	aaCGGACaa	0.75
SPL19	Os11g0496600	SBP	Hypothetical conserved gene.; Putative squamosa promoter-binding-like protein 19 [SPL19] [Os11g0496700] [LOC_Os11g30370] [LOC_Os11g30380] [OsJ_032640]	-14	+	tcCGTATaa	0.88
SPL19	Os11g0496600	SBP	Hypothetical conserved gene.; Putative squamosa promoter-binding-like protein 19 [SPL19] [Os11g0496700] [LOC_Os11g30370] [LOC_Os11g30380] [OsJ_032640]	-101	-	aataaTGTACttaata	0.97
Os10g0432300	Os10g0432300	TBP		-752	+	ATATAaa	1
Os10g0432300	Os10g0432300	TBP		-773	-	ATATAtt	1
Os10g0432300	Os10g0432300	TBP		-783	+	tcactaccaTATATatttaaa	0.93
Os10g0432300	Os10g0432300	TBP		-780	-	ctaccatATATAtttaaaatg	0.94
Os10g0432300	Os10g0432300	TBP		-762	+	atggatacaTATATaaattaa	0.91
Os10g0432300	Os10g0432300	TBP		-752	+	atATAAAttaagatt	0.95
Os10g0432300	Os10g0432300	TBP		-482	+	ttATAAAgagacatg	0.95
Os10g0432300	Os10g0432300	TBP		-11	+	gtATAAAtagcatgt	0.98
Os10g0432300	Os10g0432300	TBP		9	-	tccgagaaTTTATac	0.96
Os10g0432300	Os10g0432300	TBP		-270	-	aTTTTAaagt	0.95
Os10g0432300	Os10g0432300	TBP		-751	+	tATAAAtt	1
Os10g0432300	Os10g0432300	TBP		-514	+	gATAAAta	0.97
Os10g0432300	Os10g0432300	TBP		-105	+	cATAAAta	0.96
Os10g0432300	Os10g0432300	TBP		-10	+	tATAAAta	1
Os10g0432300	Os10g0432300	TBP		15	-	aaTTTATa	1
Os10g0432300	Os10g0432300	TBP		-783	+	tcactaccaTATATatttaaa	0.93
Os10g0432300	Os10g0432300	TBP		-780	-	ctaccatATATAtttaaaatg	0.94
Os10g0432300	Os10g0432300	TBP		-762	+	atggatacaTATATaaattaa	0.91
Os10g0432300	Os10g0432300	TBP		-753	+	tatATAAAtta	0.97
Os10g0432300	Os10g0432300	TBP		-12	+	cgtATAAAtag	0.99
Os10g0432300	Os10g0432300	TBP		14	-	gaaTTTATaca	0.99
Os12g0580300	Os12g0580300	TBP		-752	+	ATATAaa	1
Os12g0580300	Os12g0580300	TBP		-773	-	ATATAtt	1
Os12g0580300	Os12g0580300	TBP		-783	+	tcactaccaTATATatttaaa	0.93
Os12g0580300	Os12g0580300	TBP		-780	-	ctaccatATATAtttaaaatg	0.94
Os12g0580300	Os12g0580300	TBP		-762	+	atggatacaTATATaaattaa	0.91
Os12g0580300	Os12g0580300	TBP		-752	+	atATAAAttaagatt	0.95
Os12g0580300	Os12g0580300	TBP		-482	+	ttATAAAgagacatg	0.95
Os12g0580300	Os12g0580300	TBP		-11	+	gtATAAAtagcatgt	0.98
Os12g0580300	Os12g0580300	TBP		9	-	tccgagaaTTTATac	0.96
Os12g0580300	Os12g0580300	TBP		-270	-	aTTTTAaagt	0.95
Os12g0580300	Os12g0580300	TBP		-751	+	tATAAAtt	1
Os12g0580300	Os12g0580300	TBP		-514	+	gATAAAta	0.97
Os12g0580300	Os12g0580300	TBP		-105	+	cATAAAta	0.96
Os12g0580300	Os12g0580300	TBP		-10	+	tATAAAta	1
Os12g0580300	Os12g0580300	TBP		15	-	aaTTTATa	1
Os12g0580300	Os12g0580300	TBP		-783	+	tcactaccaTATATatttaaa	0.93
Os12g0580300	Os12g0580300	TBP		-780	-	ctaccatATATAtttaaaatg	0.94
Os12g0580300	Os12g0580300	TBP		-762	+	atggatacaTATATaaattaa	0.91
Os12g0580300	Os12g0580300	TBP		-753	+	tatATAAAtta	0.97
Os12g0580300	Os12g0580300	TBP		-12	+	cgtATAAAtag	0.99
Os12g0580300	Os12g0580300	TBP		14	-	gaaTTTATaca	0.99
PCF6	Os03g0785800	TCP	Similar to Transcription factor PCF6 (Fragment).; Transcription factor PCF6 [PCF6] [LOC_Os03g57190]	-956	+	AGTCC	0.75
PCF6	Os03g0785800	TCP	Similar to Transcription factor PCF6 (Fragment).; Transcription factor PCF6 [PCF6] [LOC_Os03g57190]	-956	-	AGTCC	0.75
PCF6	Os03g0785800	TCP	Similar to Transcription factor PCF6 (Fragment).; Transcription factor PCF6 [PCF6] [LOC_Os03g57190]	-891	+	TGGCC	0.75
PCF6	Os03g0785800	TCP	Similar to Transcription factor PCF6 (Fragment).; Transcription factor PCF6 [PCF6] [LOC_Os03g57190]	-891	-	TGGCC	0.75
PCF6	Os03g0785800	TCP	Similar to Transcription factor PCF6 (Fragment).; Transcription factor PCF6 [PCF6] [LOC_Os03g57190]	-890	+	GGCCG	0.75
PCF6	Os03g0785800	TCP	Similar to Transcription factor PCF6 (Fragment).; Transcription factor PCF6 [PCF6] [LOC_Os03g57190]	-890	-	GGCCG	0.75
PCF6	Os03g0785800	TCP	Similar to Transcription factor PCF6 (Fragment).; Transcription factor PCF6 [PCF6] [LOC_Os03g57190]	-871	+	GGGCC	1
PCF6	Os03g0785800	TCP	Similar to Transcription factor PCF6 (Fragment).; Transcription factor PCF6 [PCF6] [LOC_Os03g57190]	-871	-	GGGCC	1
PCF6	Os03g0785800	TCP	Similar to Transcription factor PCF6 (Fragment).; Transcription factor PCF6 [PCF6] [LOC_Os03g57190]	-870	+	GGCCA	0.75
PCF6	Os03g0785800	TCP	Similar to Transcription factor PCF6 (Fragment).; Transcription factor PCF6 [PCF6] [LOC_Os03g57190]	-870	-	GGCCA	0.75
PCF6	Os03g0785800	TCP	Similar to Transcription factor PCF6 (Fragment).; Transcription factor PCF6 [PCF6] [LOC_Os03g57190]	-653	+	TGTCC	0.75
PCF6	Os03g0785800	TCP	Similar to Transcription factor PCF6 (Fragment).; Transcription factor PCF6 [PCF6] [LOC_Os03g57190]	-653	-	TGTCC	0.75
PCF6	Os03g0785800	TCP	Similar to Transcription factor PCF6 (Fragment).; Transcription factor PCF6 [PCF6] [LOC_Os03g57190]	-577	+	GAACC	0.75
PCF6	Os03g0785800	TCP	Similar to Transcription factor PCF6 (Fragment).; Transcription factor PCF6 [PCF6] [LOC_Os03g57190]	-577	-	GAACC	0.75
PCF6	Os03g0785800	TCP	Similar to Transcription factor PCF6 (Fragment).; Transcription factor PCF6 [PCF6] [LOC_Os03g57190]	-468	+	GTTCC	0.75
PCF6	Os03g0785800	TCP	Similar to Transcription factor PCF6 (Fragment).; Transcription factor PCF6 [PCF6] [LOC_Os03g57190]	-468	-	GTTCC	0.75
PCF6	Os03g0785800	TCP	Similar to Transcription factor PCF6 (Fragment).; Transcription factor PCF6 [PCF6] [LOC_Os03g57190]	-407	+	GGCTC	0.75
PCF6	Os03g0785800	TCP	Similar to Transcription factor PCF6 (Fragment).; Transcription factor PCF6 [PCF6] [LOC_Os03g57190]	-407	-	GGCTC	0.75
PCF6	Os03g0785800	TCP	Similar to Transcription factor PCF6 (Fragment).; Transcription factor PCF6 [PCF6] [LOC_Os03g57190]	-347	+	TGCCC	0.75
PCF6	Os03g0785800	TCP	Similar to Transcription factor PCF6 (Fragment).; Transcription factor PCF6 [PCF6] [LOC_Os03g57190]	-347	-	TGCCC	0.75
PCF6	Os03g0785800	TCP	Similar to Transcription factor PCF6 (Fragment).; Transcription factor PCF6 [PCF6] [LOC_Os03g57190]	-346	+	GCCCC	0.75
PCF6	Os03g0785800	TCP	Similar to Transcription factor PCF6 (Fragment).; Transcription factor PCF6 [PCF6] [LOC_Os03g57190]	-346	-	GCCCC	0.75
PCF6	Os03g0785800	TCP	Similar to Transcription factor PCF6 (Fragment).; Transcription factor PCF6 [PCF6] [LOC_Os03g57190]	-232	+	GTACC	0.75
PCF6	Os03g0785800	TCP	Similar to Transcription factor PCF6 (Fragment).; Transcription factor PCF6 [PCF6] [LOC_Os03g57190]	-232	-	GTACC	0.75
PCF6	Os03g0785800	TCP	Similar to Transcription factor PCF6 (Fragment).; Transcription factor PCF6 [PCF6] [LOC_Os03g57190]	-170	+	GGACA	0.75
PCF6	Os03g0785800	TCP	Similar to Transcription factor PCF6 (Fragment).; Transcription factor PCF6 [PCF6] [LOC_Os03g57190]	-170	-	GGACA	0.75
PCF6	Os03g0785800	TCP	Similar to Transcription factor PCF6 (Fragment).; Transcription factor PCF6 [PCF6] [LOC_Os03g57190]	-115	+	TGGCC	0.75
PCF6	Os03g0785800	TCP	Similar to Transcription factor PCF6 (Fragment).; Transcription factor PCF6 [PCF6] [LOC_Os03g57190]	-115	-	TGGCC	0.75
PCF6	Os03g0785800	TCP	Similar to Transcription factor PCF6 (Fragment).; Transcription factor PCF6 [PCF6] [LOC_Os03g57190]	-114	+	GGCCG	0.75
PCF6	Os03g0785800	TCP	Similar to Transcription factor PCF6 (Fragment).; Transcription factor PCF6 [PCF6] [LOC_Os03g57190]	-114	-	GGCCG	0.75
PCF6	Os03g0785800	TCP	Similar to Transcription factor PCF6 (Fragment).; Transcription factor PCF6 [PCF6] [LOC_Os03g57190]	-70	+	TGTCC	0.75
PCF6	Os03g0785800	TCP	Similar to Transcription factor PCF6 (Fragment).; Transcription factor PCF6 [PCF6] [LOC_Os03g57190]	-70	-	TGTCC	0.75
PCF6	Os03g0785800	TCP	Similar to Transcription factor PCF6 (Fragment).; Transcription factor PCF6 [PCF6] [LOC_Os03g57190]	-23	+	GGACA	0.75
PCF6	Os03g0785800	TCP	Similar to Transcription factor PCF6 (Fragment).; Transcription factor PCF6 [PCF6] [LOC_Os03g57190]	-23	-	GGACA	0.75
PCF6	Os03g0785800	TCP	Similar to Transcription factor PCF6 (Fragment).; Transcription factor PCF6 [PCF6] [LOC_Os03g57190]	60	+	TGTCC	0.75
PCF6	Os03g0785800	TCP	Similar to Transcription factor PCF6 (Fragment).; Transcription factor PCF6 [PCF6] [LOC_Os03g57190]	60	-	TGTCC	0.75
PCF6	Os03g0785800	TCP	Similar to Transcription factor PCF6 (Fragment).; Transcription factor PCF6 [PCF6] [LOC_Os03g57190]	61	+	GTCCC	0.75
PCF6	Os03g0785800	TCP	Similar to Transcription factor PCF6 (Fragment).; Transcription factor PCF6 [PCF6] [LOC_Os03g57190]	61	-	GTCCC	0.75
PCF1	Os04g0194600	TCP	Similar to PCF1.; Transcription factor PCF1 [PCF1] [LOC_Os04g11830] [OSJNBa0040D17.14] [OSJNBb0026E15.1]	-956	+	AGTCC	0.75
PCF1	Os04g0194600	TCP	Similar to PCF1.; Transcription factor PCF1 [PCF1] [LOC_Os04g11830] [OSJNBa0040D17.14] [OSJNBb0026E15.1]	-956	-	AGTCC	0.75
PCF1	Os04g0194600	TCP	Similar to PCF1.; Transcription factor PCF1 [PCF1] [LOC_Os04g11830] [OSJNBa0040D17.14] [OSJNBb0026E15.1]	-891	+	TGGCC	0.75
PCF1	Os04g0194600	TCP	Similar to PCF1.; Transcription factor PCF1 [PCF1] [LOC_Os04g11830] [OSJNBa0040D17.14] [OSJNBb0026E15.1]	-891	-	TGGCC	0.75
PCF1	Os04g0194600	TCP	Similar to PCF1.; Transcription factor PCF1 [PCF1] [LOC_Os04g11830] [OSJNBa0040D17.14] [OSJNBb0026E15.1]	-890	+	GGCCG	0.75
PCF1	Os04g0194600	TCP	Similar to PCF1.; Transcription factor PCF1 [PCF1] [LOC_Os04g11830] [OSJNBa0040D17.14] [OSJNBb0026E15.1]	-890	-	GGCCG	0.75
PCF1	Os04g0194600	TCP	Similar to PCF1.; Transcription factor PCF1 [PCF1] [LOC_Os04g11830] [OSJNBa0040D17.14] [OSJNBb0026E15.1]	-871	+	GGGCC	1
PCF1	Os04g0194600	TCP	Similar to PCF1.; Transcription factor PCF1 [PCF1] [LOC_Os04g11830] [OSJNBa0040D17.14] [OSJNBb0026E15.1]	-871	-	GGGCC	1
PCF1	Os04g0194600	TCP	Similar to PCF1.; Transcription factor PCF1 [PCF1] [LOC_Os04g11830] [OSJNBa0040D17.14] [OSJNBb0026E15.1]	-870	+	GGCCA	0.75
PCF1	Os04g0194600	TCP	Similar to PCF1.; Transcription factor PCF1 [PCF1] [LOC_Os04g11830] [OSJNBa0040D17.14] [OSJNBb0026E15.1]	-870	-	GGCCA	0.75
PCF1	Os04g0194600	TCP	Similar to PCF1.; Transcription factor PCF1 [PCF1] [LOC_Os04g11830] [OSJNBa0040D17.14] [OSJNBb0026E15.1]	-653	+	TGTCC	0.75
PCF1	Os04g0194600	TCP	Similar to PCF1.; Transcription factor PCF1 [PCF1] [LOC_Os04g11830] [OSJNBa0040D17.14] [OSJNBb0026E15.1]	-653	-	TGTCC	0.75
PCF1	Os04g0194600	TCP	Similar to PCF1.; Transcription factor PCF1 [PCF1] [LOC_Os04g11830] [OSJNBa0040D17.14] [OSJNBb0026E15.1]	-577	+	GAACC	0.75
PCF1	Os04g0194600	TCP	Similar to PCF1.; Transcription factor PCF1 [PCF1] [LOC_Os04g11830] [OSJNBa0040D17.14] [OSJNBb0026E15.1]	-577	-	GAACC	0.75
PCF1	Os04g0194600	TCP	Similar to PCF1.; Transcription factor PCF1 [PCF1] [LOC_Os04g11830] [OSJNBa0040D17.14] [OSJNBb0026E15.1]	-468	+	GTTCC	0.75
PCF1	Os04g0194600	TCP	Similar to PCF1.; Transcription factor PCF1 [PCF1] [LOC_Os04g11830] [OSJNBa0040D17.14] [OSJNBb0026E15.1]	-468	-	GTTCC	0.75
PCF1	Os04g0194600	TCP	Similar to PCF1.; Transcription factor PCF1 [PCF1] [LOC_Os04g11830] [OSJNBa0040D17.14] [OSJNBb0026E15.1]	-407	+	GGCTC	0.75
PCF1	Os04g0194600	TCP	Similar to PCF1.; Transcription factor PCF1 [PCF1] [LOC_Os04g11830] [OSJNBa0040D17.14] [OSJNBb0026E15.1]	-407	-	GGCTC	0.75
PCF1	Os04g0194600	TCP	Similar to PCF1.; Transcription factor PCF1 [PCF1] [LOC_Os04g11830] [OSJNBa0040D17.14] [OSJNBb0026E15.1]	-347	+	TGCCC	0.75
PCF1	Os04g0194600	TCP	Similar to PCF1.; Transcription factor PCF1 [PCF1] [LOC_Os04g11830] [OSJNBa0040D17.14] [OSJNBb0026E15.1]	-347	-	TGCCC	0.75
PCF1	Os04g0194600	TCP	Similar to PCF1.; Transcription factor PCF1 [PCF1] [LOC_Os04g11830] [OSJNBa0040D17.14] [OSJNBb0026E15.1]	-346	+	GCCCC	0.75
PCF1	Os04g0194600	TCP	Similar to PCF1.; Transcription factor PCF1 [PCF1] [LOC_Os04g11830] [OSJNBa0040D17.14] [OSJNBb0026E15.1]	-346	-	GCCCC	0.75
PCF1	Os04g0194600	TCP	Similar to PCF1.; Transcription factor PCF1 [PCF1] [LOC_Os04g11830] [OSJNBa0040D17.14] [OSJNBb0026E15.1]	-232	+	GTACC	0.75
PCF1	Os04g0194600	TCP	Similar to PCF1.; Transcription factor PCF1 [PCF1] [LOC_Os04g11830] [OSJNBa0040D17.14] [OSJNBb0026E15.1]	-232	-	GTACC	0.75
PCF1	Os04g0194600	TCP	Similar to PCF1.; Transcription factor PCF1 [PCF1] [LOC_Os04g11830] [OSJNBa0040D17.14] [OSJNBb0026E15.1]	-170	+	GGACA	0.75
PCF1	Os04g0194600	TCP	Similar to PCF1.; Transcription factor PCF1 [PCF1] [LOC_Os04g11830] [OSJNBa0040D17.14] [OSJNBb0026E15.1]	-170	-	GGACA	0.75
PCF1	Os04g0194600	TCP	Similar to PCF1.; Transcription factor PCF1 [PCF1] [LOC_Os04g11830] [OSJNBa0040D17.14] [OSJNBb0026E15.1]	-115	+	TGGCC	0.75
PCF1	Os04g0194600	TCP	Similar to PCF1.; Transcription factor PCF1 [PCF1] [LOC_Os04g11830] [OSJNBa0040D17.14] [OSJNBb0026E15.1]	-115	-	TGGCC	0.75
PCF1	Os04g0194600	TCP	Similar to PCF1.; Transcription factor PCF1 [PCF1] [LOC_Os04g11830] [OSJNBa0040D17.14] [OSJNBb0026E15.1]	-114	+	GGCCG	0.75
PCF1	Os04g0194600	TCP	Similar to PCF1.; Transcription factor PCF1 [PCF1] [LOC_Os04g11830] [OSJNBa0040D17.14] [OSJNBb0026E15.1]	-114	-	GGCCG	0.75
PCF1	Os04g0194600	TCP	Similar to PCF1.; Transcription factor PCF1 [PCF1] [LOC_Os04g11830] [OSJNBa0040D17.14] [OSJNBb0026E15.1]	-70	+	TGTCC	0.75
PCF1	Os04g0194600	TCP	Similar to PCF1.; Transcription factor PCF1 [PCF1] [LOC_Os04g11830] [OSJNBa0040D17.14] [OSJNBb0026E15.1]	-70	-	TGTCC	0.75
PCF1	Os04g0194600	TCP	Similar to PCF1.; Transcription factor PCF1 [PCF1] [LOC_Os04g11830] [OSJNBa0040D17.14] [OSJNBb0026E15.1]	-23	+	GGACA	0.75
PCF1	Os04g0194600	TCP	Similar to PCF1.; Transcription factor PCF1 [PCF1] [LOC_Os04g11830] [OSJNBa0040D17.14] [OSJNBb0026E15.1]	-23	-	GGACA	0.75
PCF1	Os04g0194600	TCP	Similar to PCF1.; Transcription factor PCF1 [PCF1] [LOC_Os04g11830] [OSJNBa0040D17.14] [OSJNBb0026E15.1]	60	+	TGTCC	0.75
PCF1	Os04g0194600	TCP	Similar to PCF1.; Transcription factor PCF1 [PCF1] [LOC_Os04g11830] [OSJNBa0040D17.14] [OSJNBb0026E15.1]	60	-	TGTCC	0.75
PCF1	Os04g0194600	TCP	Similar to PCF1.; Transcription factor PCF1 [PCF1] [LOC_Os04g11830] [OSJNBa0040D17.14] [OSJNBb0026E15.1]	61	+	GTCCC	0.75
PCF1	Os04g0194600	TCP	Similar to PCF1.; Transcription factor PCF1 [PCF1] [LOC_Os04g11830] [OSJNBa0040D17.14] [OSJNBb0026E15.1]	61	-	GTCCC	0.75
PCF1	Os04g0194600	TCP	Similar to PCF1.; Transcription factor PCF1 [PCF1] [LOC_Os04g11830] [OSJNBa0040D17.14] [OSJNBb0026E15.1]	-871	+	GGGCCacc	0.75
PCF1	Os04g0194600	TCP	Similar to PCF1.; Transcription factor PCF1 [PCF1] [LOC_Os04g11830] [OSJNBa0040D17.14] [OSJNBb0026E15.1]	60	+	TGTCCcaa	0.75
PCF8	Os12g0616400	TCP	Similar to Isoform 2 of Transcription factor PCF8.; Transcription factor PCF8 [PCF8] [LOC_Os12g42190]	-956	+	AGTCC	0.75
PCF8	Os12g0616400	TCP	Similar to Isoform 2 of Transcription factor PCF8.; Transcription factor PCF8 [PCF8] [LOC_Os12g42190]	-956	-	AGTCC	0.75
PCF8	Os12g0616400	TCP	Similar to Isoform 2 of Transcription factor PCF8.; Transcription factor PCF8 [PCF8] [LOC_Os12g42190]	-891	+	TGGCC	0.75
PCF8	Os12g0616400	TCP	Similar to Isoform 2 of Transcription factor PCF8.; Transcription factor PCF8 [PCF8] [LOC_Os12g42190]	-891	-	TGGCC	0.75
PCF8	Os12g0616400	TCP	Similar to Isoform 2 of Transcription factor PCF8.; Transcription factor PCF8 [PCF8] [LOC_Os12g42190]	-890	+	GGCCG	0.75
PCF8	Os12g0616400	TCP	Similar to Isoform 2 of Transcription factor PCF8.; Transcription factor PCF8 [PCF8] [LOC_Os12g42190]	-890	-	GGCCG	0.75
PCF8	Os12g0616400	TCP	Similar to Isoform 2 of Transcription factor PCF8.; Transcription factor PCF8 [PCF8] [LOC_Os12g42190]	-871	+	GGGCC	1
PCF8	Os12g0616400	TCP	Similar to Isoform 2 of Transcription factor PCF8.; Transcription factor PCF8 [PCF8] [LOC_Os12g42190]	-871	-	GGGCC	1
PCF8	Os12g0616400	TCP	Similar to Isoform 2 of Transcription factor PCF8.; Transcription factor PCF8 [PCF8] [LOC_Os12g42190]	-870	+	GGCCA	0.75
PCF8	Os12g0616400	TCP	Similar to Isoform 2 of Transcription factor PCF8.; Transcription factor PCF8 [PCF8] [LOC_Os12g42190]	-870	-	GGCCA	0.75
PCF8	Os12g0616400	TCP	Similar to Isoform 2 of Transcription factor PCF8.; Transcription factor PCF8 [PCF8] [LOC_Os12g42190]	-653	+	TGTCC	0.75
PCF8	Os12g0616400	TCP	Similar to Isoform 2 of Transcription factor PCF8.; Transcription factor PCF8 [PCF8] [LOC_Os12g42190]	-653	-	TGTCC	0.75
PCF8	Os12g0616400	TCP	Similar to Isoform 2 of Transcription factor PCF8.; Transcription factor PCF8 [PCF8] [LOC_Os12g42190]	-577	+	GAACC	0.75
PCF8	Os12g0616400	TCP	Similar to Isoform 2 of Transcription factor PCF8.; Transcription factor PCF8 [PCF8] [LOC_Os12g42190]	-577	-	GAACC	0.75
PCF8	Os12g0616400	TCP	Similar to Isoform 2 of Transcription factor PCF8.; Transcription factor PCF8 [PCF8] [LOC_Os12g42190]	-468	+	GTTCC	0.75
PCF8	Os12g0616400	TCP	Similar to Isoform 2 of Transcription factor PCF8.; Transcription factor PCF8 [PCF8] [LOC_Os12g42190]	-468	-	GTTCC	0.75
PCF8	Os12g0616400	TCP	Similar to Isoform 2 of Transcription factor PCF8.; Transcription factor PCF8 [PCF8] [LOC_Os12g42190]	-407	+	GGCTC	0.75
PCF8	Os12g0616400	TCP	Similar to Isoform 2 of Transcription factor PCF8.; Transcription factor PCF8 [PCF8] [LOC_Os12g42190]	-407	-	GGCTC	0.75
PCF8	Os12g0616400	TCP	Similar to Isoform 2 of Transcription factor PCF8.; Transcription factor PCF8 [PCF8] [LOC_Os12g42190]	-347	+	TGCCC	0.75
PCF8	Os12g0616400	TCP	Similar to Isoform 2 of Transcription factor PCF8.; Transcription factor PCF8 [PCF8] [LOC_Os12g42190]	-347	-	TGCCC	0.75
PCF8	Os12g0616400	TCP	Similar to Isoform 2 of Transcription factor PCF8.; Transcription factor PCF8 [PCF8] [LOC_Os12g42190]	-346	+	GCCCC	0.75
PCF8	Os12g0616400	TCP	Similar to Isoform 2 of Transcription factor PCF8.; Transcription factor PCF8 [PCF8] [LOC_Os12g42190]	-346	-	GCCCC	0.75
PCF8	Os12g0616400	TCP	Similar to Isoform 2 of Transcription factor PCF8.; Transcription factor PCF8 [PCF8] [LOC_Os12g42190]	-232	+	GTACC	0.75
PCF8	Os12g0616400	TCP	Similar to Isoform 2 of Transcription factor PCF8.; Transcription factor PCF8 [PCF8] [LOC_Os12g42190]	-232	-	GTACC	0.75
PCF8	Os12g0616400	TCP	Similar to Isoform 2 of Transcription factor PCF8.; Transcription factor PCF8 [PCF8] [LOC_Os12g42190]	-170	+	GGACA	0.75
PCF8	Os12g0616400	TCP	Similar to Isoform 2 of Transcription factor PCF8.; Transcription factor PCF8 [PCF8] [LOC_Os12g42190]	-170	-	GGACA	0.75
PCF8	Os12g0616400	TCP	Similar to Isoform 2 of Transcription factor PCF8.; Transcription factor PCF8 [PCF8] [LOC_Os12g42190]	-115	+	TGGCC	0.75
PCF8	Os12g0616400	TCP	Similar to Isoform 2 of Transcription factor PCF8.; Transcription factor PCF8 [PCF8] [LOC_Os12g42190]	-115	-	TGGCC	0.75
PCF8	Os12g0616400	TCP	Similar to Isoform 2 of Transcription factor PCF8.; Transcription factor PCF8 [PCF8] [LOC_Os12g42190]	-114	+	GGCCG	0.75
PCF8	Os12g0616400	TCP	Similar to Isoform 2 of Transcription factor PCF8.; Transcription factor PCF8 [PCF8] [LOC_Os12g42190]	-114	-	GGCCG	0.75
PCF8	Os12g0616400	TCP	Similar to Isoform 2 of Transcription factor PCF8.; Transcription factor PCF8 [PCF8] [LOC_Os12g42190]	-70	+	TGTCC	0.75
PCF8	Os12g0616400	TCP	Similar to Isoform 2 of Transcription factor PCF8.; Transcription factor PCF8 [PCF8] [LOC_Os12g42190]	-70	-	TGTCC	0.75
PCF8	Os12g0616400	TCP	Similar to Isoform 2 of Transcription factor PCF8.; Transcription factor PCF8 [PCF8] [LOC_Os12g42190]	-23	+	GGACA	0.75
PCF8	Os12g0616400	TCP	Similar to Isoform 2 of Transcription factor PCF8.; Transcription factor PCF8 [PCF8] [LOC_Os12g42190]	-23	-	GGACA	0.75
PCF8	Os12g0616400	TCP	Similar to Isoform 2 of Transcription factor PCF8.; Transcription factor PCF8 [PCF8] [LOC_Os12g42190]	60	+	TGTCC	0.75
PCF8	Os12g0616400	TCP	Similar to Isoform 2 of Transcription factor PCF8.; Transcription factor PCF8 [PCF8] [LOC_Os12g42190]	60	-	TGTCC	0.75
PCF8	Os12g0616400	TCP	Similar to Isoform 2 of Transcription factor PCF8.; Transcription factor PCF8 [PCF8] [LOC_Os12g42190]	61	+	GTCCC	0.75
PCF8	Os12g0616400	TCP	Similar to Isoform 2 of Transcription factor PCF8.; Transcription factor PCF8 [PCF8] [LOC_Os12g42190]	61	-	GTCCC	0.75
PCF5	Os01g0213800	TCP	Similar to Transcription factor PCF5.; Transcription factor PCF5 [PCF5] [LOC_Os01g11550] [OsJ_000844] [OSJNBa0038J17.21]	-956	+	AGTCC	0.75
PCF5	Os01g0213800	TCP	Similar to Transcription factor PCF5.; Transcription factor PCF5 [PCF5] [LOC_Os01g11550] [OsJ_000844] [OSJNBa0038J17.21]	-956	-	AGTCC	0.75
PCF5	Os01g0213800	TCP	Similar to Transcription factor PCF5.; Transcription factor PCF5 [PCF5] [LOC_Os01g11550] [OsJ_000844] [OSJNBa0038J17.21]	-891	+	TGGCC	0.75
PCF5	Os01g0213800	TCP	Similar to Transcription factor PCF5.; Transcription factor PCF5 [PCF5] [LOC_Os01g11550] [OsJ_000844] [OSJNBa0038J17.21]	-891	-	TGGCC	0.75
PCF5	Os01g0213800	TCP	Similar to Transcription factor PCF5.; Transcription factor PCF5 [PCF5] [LOC_Os01g11550] [OsJ_000844] [OSJNBa0038J17.21]	-890	+	GGCCG	0.75
PCF5	Os01g0213800	TCP	Similar to Transcription factor PCF5.; Transcription factor PCF5 [PCF5] [LOC_Os01g11550] [OsJ_000844] [OSJNBa0038J17.21]	-890	-	GGCCG	0.75
PCF5	Os01g0213800	TCP	Similar to Transcription factor PCF5.; Transcription factor PCF5 [PCF5] [LOC_Os01g11550] [OsJ_000844] [OSJNBa0038J17.21]	-871	+	GGGCC	1
PCF5	Os01g0213800	TCP	Similar to Transcription factor PCF5.; Transcription factor PCF5 [PCF5] [LOC_Os01g11550] [OsJ_000844] [OSJNBa0038J17.21]	-871	-	GGGCC	1
PCF5	Os01g0213800	TCP	Similar to Transcription factor PCF5.; Transcription factor PCF5 [PCF5] [LOC_Os01g11550] [OsJ_000844] [OSJNBa0038J17.21]	-870	+	GGCCA	0.75
PCF5	Os01g0213800	TCP	Similar to Transcription factor PCF5.; Transcription factor PCF5 [PCF5] [LOC_Os01g11550] [OsJ_000844] [OSJNBa0038J17.21]	-870	-	GGCCA	0.75
PCF5	Os01g0213800	TCP	Similar to Transcription factor PCF5.; Transcription factor PCF5 [PCF5] [LOC_Os01g11550] [OsJ_000844] [OSJNBa0038J17.21]	-653	+	TGTCC	0.75
PCF5	Os01g0213800	TCP	Similar to Transcription factor PCF5.; Transcription factor PCF5 [PCF5] [LOC_Os01g11550] [OsJ_000844] [OSJNBa0038J17.21]	-653	-	TGTCC	0.75
PCF5	Os01g0213800	TCP	Similar to Transcription factor PCF5.; Transcription factor PCF5 [PCF5] [LOC_Os01g11550] [OsJ_000844] [OSJNBa0038J17.21]	-577	+	GAACC	0.75
PCF5	Os01g0213800	TCP	Similar to Transcription factor PCF5.; Transcription factor PCF5 [PCF5] [LOC_Os01g11550] [OsJ_000844] [OSJNBa0038J17.21]	-577	-	GAACC	0.75
PCF5	Os01g0213800	TCP	Similar to Transcription factor PCF5.; Transcription factor PCF5 [PCF5] [LOC_Os01g11550] [OsJ_000844] [OSJNBa0038J17.21]	-468	+	GTTCC	0.75
PCF5	Os01g0213800	TCP	Similar to Transcription factor PCF5.; Transcription factor PCF5 [PCF5] [LOC_Os01g11550] [OsJ_000844] [OSJNBa0038J17.21]	-468	-	GTTCC	0.75
PCF5	Os01g0213800	TCP	Similar to Transcription factor PCF5.; Transcription factor PCF5 [PCF5] [LOC_Os01g11550] [OsJ_000844] [OSJNBa0038J17.21]	-407	+	GGCTC	0.75
PCF5	Os01g0213800	TCP	Similar to Transcription factor PCF5.; Transcription factor PCF5 [PCF5] [LOC_Os01g11550] [OsJ_000844] [OSJNBa0038J17.21]	-407	-	GGCTC	0.75
PCF5	Os01g0213800	TCP	Similar to Transcription factor PCF5.; Transcription factor PCF5 [PCF5] [LOC_Os01g11550] [OsJ_000844] [OSJNBa0038J17.21]	-347	+	TGCCC	0.75
PCF5	Os01g0213800	TCP	Similar to Transcription factor PCF5.; Transcription factor PCF5 [PCF5] [LOC_Os01g11550] [OsJ_000844] [OSJNBa0038J17.21]	-347	-	TGCCC	0.75
PCF5	Os01g0213800	TCP	Similar to Transcription factor PCF5.; Transcription factor PCF5 [PCF5] [LOC_Os01g11550] [OsJ_000844] [OSJNBa0038J17.21]	-346	+	GCCCC	0.75
PCF5	Os01g0213800	TCP	Similar to Transcription factor PCF5.; Transcription factor PCF5 [PCF5] [LOC_Os01g11550] [OsJ_000844] [OSJNBa0038J17.21]	-346	-	GCCCC	0.75
PCF5	Os01g0213800	TCP	Similar to Transcription factor PCF5.; Transcription factor PCF5 [PCF5] [LOC_Os01g11550] [OsJ_000844] [OSJNBa0038J17.21]	-232	+	GTACC	0.75
PCF5	Os01g0213800	TCP	Similar to Transcription factor PCF5.; Transcription factor PCF5 [PCF5] [LOC_Os01g11550] [OsJ_000844] [OSJNBa0038J17.21]	-232	-	GTACC	0.75
PCF5	Os01g0213800	TCP	Similar to Transcription factor PCF5.; Transcription factor PCF5 [PCF5] [LOC_Os01g11550] [OsJ_000844] [OSJNBa0038J17.21]	-170	+	GGACA	0.75
PCF5	Os01g0213800	TCP	Similar to Transcription factor PCF5.; Transcription factor PCF5 [PCF5] [LOC_Os01g11550] [OsJ_000844] [OSJNBa0038J17.21]	-170	-	GGACA	0.75
PCF5	Os01g0213800	TCP	Similar to Transcription factor PCF5.; Transcription factor PCF5 [PCF5] [LOC_Os01g11550] [OsJ_000844] [OSJNBa0038J17.21]	-115	+	TGGCC	0.75
PCF5	Os01g0213800	TCP	Similar to Transcription factor PCF5.; Transcription factor PCF5 [PCF5] [LOC_Os01g11550] [OsJ_000844] [OSJNBa0038J17.21]	-115	-	TGGCC	0.75
PCF5	Os01g0213800	TCP	Similar to Transcription factor PCF5.; Transcription factor PCF5 [PCF5] [LOC_Os01g11550] [OsJ_000844] [OSJNBa0038J17.21]	-114	+	GGCCG	0.75
PCF5	Os01g0213800	TCP	Similar to Transcription factor PCF5.; Transcription factor PCF5 [PCF5] [LOC_Os01g11550] [OsJ_000844] [OSJNBa0038J17.21]	-114	-	GGCCG	0.75
PCF5	Os01g0213800	TCP	Similar to Transcription factor PCF5.; Transcription factor PCF5 [PCF5] [LOC_Os01g11550] [OsJ_000844] [OSJNBa0038J17.21]	-70	+	TGTCC	0.75
PCF5	Os01g0213800	TCP	Similar to Transcription factor PCF5.; Transcription factor PCF5 [PCF5] [LOC_Os01g11550] [OsJ_000844] [OSJNBa0038J17.21]	-70	-	TGTCC	0.75
PCF5	Os01g0213800	TCP	Similar to Transcription factor PCF5.; Transcription factor PCF5 [PCF5] [LOC_Os01g11550] [OsJ_000844] [OSJNBa0038J17.21]	-23	+	GGACA	0.75
PCF5	Os01g0213800	TCP	Similar to Transcription factor PCF5.; Transcription factor PCF5 [PCF5] [LOC_Os01g11550] [OsJ_000844] [OSJNBa0038J17.21]	-23	-	GGACA	0.75
PCF5	Os01g0213800	TCP	Similar to Transcription factor PCF5.; Transcription factor PCF5 [PCF5] [LOC_Os01g11550] [OsJ_000844] [OSJNBa0038J17.21]	60	+	TGTCC	0.75
PCF5	Os01g0213800	TCP	Similar to Transcription factor PCF5.; Transcription factor PCF5 [PCF5] [LOC_Os01g11550] [OsJ_000844] [OSJNBa0038J17.21]	60	-	TGTCC	0.75
PCF5	Os01g0213800	TCP	Similar to Transcription factor PCF5.; Transcription factor PCF5 [PCF5] [LOC_Os01g11550] [OsJ_000844] [OSJNBa0038J17.21]	61	+	GTCCC	0.75
PCF5	Os01g0213800	TCP	Similar to Transcription factor PCF5.; Transcription factor PCF5 [PCF5] [LOC_Os01g11550] [OsJ_000844] [OSJNBa0038J17.21]	61	-	GTCCC	0.75
PCF2	Os08g0544800	TCP	PCF2.; Transcription factor PCF2 [PCF2] [LOC_Os08g43160] [OsJ_027020] [P0623F08.31]	-956	+	AGTCC	0.75
PCF2	Os08g0544800	TCP	PCF2.; Transcription factor PCF2 [PCF2] [LOC_Os08g43160] [OsJ_027020] [P0623F08.31]	-956	-	AGTCC	0.75
PCF2	Os08g0544800	TCP	PCF2.; Transcription factor PCF2 [PCF2] [LOC_Os08g43160] [OsJ_027020] [P0623F08.31]	-891	+	TGGCC	0.75
PCF2	Os08g0544800	TCP	PCF2.; Transcription factor PCF2 [PCF2] [LOC_Os08g43160] [OsJ_027020] [P0623F08.31]	-891	-	TGGCC	0.75
PCF2	Os08g0544800	TCP	PCF2.; Transcription factor PCF2 [PCF2] [LOC_Os08g43160] [OsJ_027020] [P0623F08.31]	-890	+	GGCCG	0.75
PCF2	Os08g0544800	TCP	PCF2.; Transcription factor PCF2 [PCF2] [LOC_Os08g43160] [OsJ_027020] [P0623F08.31]	-890	-	GGCCG	0.75
PCF2	Os08g0544800	TCP	PCF2.; Transcription factor PCF2 [PCF2] [LOC_Os08g43160] [OsJ_027020] [P0623F08.31]	-871	+	GGGCC	1
PCF2	Os08g0544800	TCP	PCF2.; Transcription factor PCF2 [PCF2] [LOC_Os08g43160] [OsJ_027020] [P0623F08.31]	-871	-	GGGCC	1
PCF2	Os08g0544800	TCP	PCF2.; Transcription factor PCF2 [PCF2] [LOC_Os08g43160] [OsJ_027020] [P0623F08.31]	-870	+	GGCCA	0.75
PCF2	Os08g0544800	TCP	PCF2.; Transcription factor PCF2 [PCF2] [LOC_Os08g43160] [OsJ_027020] [P0623F08.31]	-870	-	GGCCA	0.75
PCF2	Os08g0544800	TCP	PCF2.; Transcription factor PCF2 [PCF2] [LOC_Os08g43160] [OsJ_027020] [P0623F08.31]	-653	+	TGTCC	0.75
PCF2	Os08g0544800	TCP	PCF2.; Transcription factor PCF2 [PCF2] [LOC_Os08g43160] [OsJ_027020] [P0623F08.31]	-653	-	TGTCC	0.75
PCF2	Os08g0544800	TCP	PCF2.; Transcription factor PCF2 [PCF2] [LOC_Os08g43160] [OsJ_027020] [P0623F08.31]	-577	+	GAACC	0.75
PCF2	Os08g0544800	TCP	PCF2.; Transcription factor PCF2 [PCF2] [LOC_Os08g43160] [OsJ_027020] [P0623F08.31]	-577	-	GAACC	0.75
PCF2	Os08g0544800	TCP	PCF2.; Transcription factor PCF2 [PCF2] [LOC_Os08g43160] [OsJ_027020] [P0623F08.31]	-468	+	GTTCC	0.75
PCF2	Os08g0544800	TCP	PCF2.; Transcription factor PCF2 [PCF2] [LOC_Os08g43160] [OsJ_027020] [P0623F08.31]	-468	-	GTTCC	0.75
PCF2	Os08g0544800	TCP	PCF2.; Transcription factor PCF2 [PCF2] [LOC_Os08g43160] [OsJ_027020] [P0623F08.31]	-407	+	GGCTC	0.75
PCF2	Os08g0544800	TCP	PCF2.; Transcription factor PCF2 [PCF2] [LOC_Os08g43160] [OsJ_027020] [P0623F08.31]	-407	-	GGCTC	0.75
PCF2	Os08g0544800	TCP	PCF2.; Transcription factor PCF2 [PCF2] [LOC_Os08g43160] [OsJ_027020] [P0623F08.31]	-347	+	TGCCC	0.75
PCF2	Os08g0544800	TCP	PCF2.; Transcription factor PCF2 [PCF2] [LOC_Os08g43160] [OsJ_027020] [P0623F08.31]	-347	-	TGCCC	0.75
PCF2	Os08g0544800	TCP	PCF2.; Transcription factor PCF2 [PCF2] [LOC_Os08g43160] [OsJ_027020] [P0623F08.31]	-346	+	GCCCC	0.75
PCF2	Os08g0544800	TCP	PCF2.; Transcription factor PCF2 [PCF2] [LOC_Os08g43160] [OsJ_027020] [P0623F08.31]	-346	-	GCCCC	0.75
PCF2	Os08g0544800	TCP	PCF2.; Transcription factor PCF2 [PCF2] [LOC_Os08g43160] [OsJ_027020] [P0623F08.31]	-232	+	GTACC	0.75
PCF2	Os08g0544800	TCP	PCF2.; Transcription factor PCF2 [PCF2] [LOC_Os08g43160] [OsJ_027020] [P0623F08.31]	-232	-	GTACC	0.75
PCF2	Os08g0544800	TCP	PCF2.; Transcription factor PCF2 [PCF2] [LOC_Os08g43160] [OsJ_027020] [P0623F08.31]	-170	+	GGACA	0.75
PCF2	Os08g0544800	TCP	PCF2.; Transcription factor PCF2 [PCF2] [LOC_Os08g43160] [OsJ_027020] [P0623F08.31]	-170	-	GGACA	0.75
PCF2	Os08g0544800	TCP	PCF2.; Transcription factor PCF2 [PCF2] [LOC_Os08g43160] [OsJ_027020] [P0623F08.31]	-115	+	TGGCC	0.75
PCF2	Os08g0544800	TCP	PCF2.; Transcription factor PCF2 [PCF2] [LOC_Os08g43160] [OsJ_027020] [P0623F08.31]	-115	-	TGGCC	0.75
PCF2	Os08g0544800	TCP	PCF2.; Transcription factor PCF2 [PCF2] [LOC_Os08g43160] [OsJ_027020] [P0623F08.31]	-114	+	GGCCG	0.75
PCF2	Os08g0544800	TCP	PCF2.; Transcription factor PCF2 [PCF2] [LOC_Os08g43160] [OsJ_027020] [P0623F08.31]	-114	-	GGCCG	0.75
PCF2	Os08g0544800	TCP	PCF2.; Transcription factor PCF2 [PCF2] [LOC_Os08g43160] [OsJ_027020] [P0623F08.31]	-70	+	TGTCC	0.75
PCF2	Os08g0544800	TCP	PCF2.; Transcription factor PCF2 [PCF2] [LOC_Os08g43160] [OsJ_027020] [P0623F08.31]	-70	-	TGTCC	0.75
PCF2	Os08g0544800	TCP	PCF2.; Transcription factor PCF2 [PCF2] [LOC_Os08g43160] [OsJ_027020] [P0623F08.31]	-23	+	GGACA	0.75
PCF2	Os08g0544800	TCP	PCF2.; Transcription factor PCF2 [PCF2] [LOC_Os08g43160] [OsJ_027020] [P0623F08.31]	-23	-	GGACA	0.75
PCF2	Os08g0544800	TCP	PCF2.; Transcription factor PCF2 [PCF2] [LOC_Os08g43160] [OsJ_027020] [P0623F08.31]	60	+	TGTCC	0.75
PCF2	Os08g0544800	TCP	PCF2.; Transcription factor PCF2 [PCF2] [LOC_Os08g43160] [OsJ_027020] [P0623F08.31]	60	-	TGTCC	0.75
PCF2	Os08g0544800	TCP	PCF2.; Transcription factor PCF2 [PCF2] [LOC_Os08g43160] [OsJ_027020] [P0623F08.31]	61	+	GTCCC	0.75
PCF2	Os08g0544800	TCP	PCF2.; Transcription factor PCF2 [PCF2] [LOC_Os08g43160] [OsJ_027020] [P0623F08.31]	61	-	GTCCC	0.75
PCF2	Os08g0544800	TCP	PCF2.; Transcription factor PCF2 [PCF2] [LOC_Os08g43160] [OsJ_027020] [P0623F08.31]	-871	+	GGGCCacc	0.75
PCF2	Os08g0544800	TCP	PCF2.; Transcription factor PCF2 [PCF2] [LOC_Os08g43160] [OsJ_027020] [P0623F08.31]	60	+	TGTCCcaa	0.75
PCF3	Os11g0175700	TCP	Similar to Transcription factor PCF3.; Transcription factor PCF3 [PCF3] [LOC_Os11g07460]	-956	+	AGTCC	0.75
PCF3	Os11g0175700	TCP	Similar to Transcription factor PCF3.; Transcription factor PCF3 [PCF3] [LOC_Os11g07460]	-956	-	AGTCC	0.75
PCF3	Os11g0175700	TCP	Similar to Transcription factor PCF3.; Transcription factor PCF3 [PCF3] [LOC_Os11g07460]	-891	+	TGGCC	0.75
PCF3	Os11g0175700	TCP	Similar to Transcription factor PCF3.; Transcription factor PCF3 [PCF3] [LOC_Os11g07460]	-891	-	TGGCC	0.75
PCF3	Os11g0175700	TCP	Similar to Transcription factor PCF3.; Transcription factor PCF3 [PCF3] [LOC_Os11g07460]	-890	+	GGCCG	0.75
PCF3	Os11g0175700	TCP	Similar to Transcription factor PCF3.; Transcription factor PCF3 [PCF3] [LOC_Os11g07460]	-890	-	GGCCG	0.75
PCF3	Os11g0175700	TCP	Similar to Transcription factor PCF3.; Transcription factor PCF3 [PCF3] [LOC_Os11g07460]	-871	+	GGGCC	1
PCF3	Os11g0175700	TCP	Similar to Transcription factor PCF3.; Transcription factor PCF3 [PCF3] [LOC_Os11g07460]	-871	-	GGGCC	1
PCF3	Os11g0175700	TCP	Similar to Transcription factor PCF3.; Transcription factor PCF3 [PCF3] [LOC_Os11g07460]	-870	+	GGCCA	0.75
PCF3	Os11g0175700	TCP	Similar to Transcription factor PCF3.; Transcription factor PCF3 [PCF3] [LOC_Os11g07460]	-870	-	GGCCA	0.75
PCF3	Os11g0175700	TCP	Similar to Transcription factor PCF3.; Transcription factor PCF3 [PCF3] [LOC_Os11g07460]	-653	+	TGTCC	0.75
PCF3	Os11g0175700	TCP	Similar to Transcription factor PCF3.; Transcription factor PCF3 [PCF3] [LOC_Os11g07460]	-653	-	TGTCC	0.75
PCF3	Os11g0175700	TCP	Similar to Transcription factor PCF3.; Transcription factor PCF3 [PCF3] [LOC_Os11g07460]	-577	+	GAACC	0.75
PCF3	Os11g0175700	TCP	Similar to Transcription factor PCF3.; Transcription factor PCF3 [PCF3] [LOC_Os11g07460]	-577	-	GAACC	0.75
PCF3	Os11g0175700	TCP	Similar to Transcription factor PCF3.; Transcription factor PCF3 [PCF3] [LOC_Os11g07460]	-468	+	GTTCC	0.75
PCF3	Os11g0175700	TCP	Similar to Transcription factor PCF3.; Transcription factor PCF3 [PCF3] [LOC_Os11g07460]	-468	-	GTTCC	0.75
PCF3	Os11g0175700	TCP	Similar to Transcription factor PCF3.; Transcription factor PCF3 [PCF3] [LOC_Os11g07460]	-407	+	GGCTC	0.75
PCF3	Os11g0175700	TCP	Similar to Transcription factor PCF3.; Transcription factor PCF3 [PCF3] [LOC_Os11g07460]	-407	-	GGCTC	0.75
PCF3	Os11g0175700	TCP	Similar to Transcription factor PCF3.; Transcription factor PCF3 [PCF3] [LOC_Os11g07460]	-347	+	TGCCC	0.75
PCF3	Os11g0175700	TCP	Similar to Transcription factor PCF3.; Transcription factor PCF3 [PCF3] [LOC_Os11g07460]	-347	-	TGCCC	0.75
PCF3	Os11g0175700	TCP	Similar to Transcription factor PCF3.; Transcription factor PCF3 [PCF3] [LOC_Os11g07460]	-346	+	GCCCC	0.75
PCF3	Os11g0175700	TCP	Similar to Transcription factor PCF3.; Transcription factor PCF3 [PCF3] [LOC_Os11g07460]	-346	-	GCCCC	0.75
PCF3	Os11g0175700	TCP	Similar to Transcription factor PCF3.; Transcription factor PCF3 [PCF3] [LOC_Os11g07460]	-232	+	GTACC	0.75
PCF3	Os11g0175700	TCP	Similar to Transcription factor PCF3.; Transcription factor PCF3 [PCF3] [LOC_Os11g07460]	-232	-	GTACC	0.75
PCF3	Os11g0175700	TCP	Similar to Transcription factor PCF3.; Transcription factor PCF3 [PCF3] [LOC_Os11g07460]	-170	+	GGACA	0.75
PCF3	Os11g0175700	TCP	Similar to Transcription factor PCF3.; Transcription factor PCF3 [PCF3] [LOC_Os11g07460]	-170	-	GGACA	0.75
PCF3	Os11g0175700	TCP	Similar to Transcription factor PCF3.; Transcription factor PCF3 [PCF3] [LOC_Os11g07460]	-115	+	TGGCC	0.75
PCF3	Os11g0175700	TCP	Similar to Transcription factor PCF3.; Transcription factor PCF3 [PCF3] [LOC_Os11g07460]	-115	-	TGGCC	0.75
PCF3	Os11g0175700	TCP	Similar to Transcription factor PCF3.; Transcription factor PCF3 [PCF3] [LOC_Os11g07460]	-114	+	GGCCG	0.75
PCF3	Os11g0175700	TCP	Similar to Transcription factor PCF3.; Transcription factor PCF3 [PCF3] [LOC_Os11g07460]	-114	-	GGCCG	0.75
PCF3	Os11g0175700	TCP	Similar to Transcription factor PCF3.; Transcription factor PCF3 [PCF3] [LOC_Os11g07460]	-70	+	TGTCC	0.75
PCF3	Os11g0175700	TCP	Similar to Transcription factor PCF3.; Transcription factor PCF3 [PCF3] [LOC_Os11g07460]	-70	-	TGTCC	0.75
PCF3	Os11g0175700	TCP	Similar to Transcription factor PCF3.; Transcription factor PCF3 [PCF3] [LOC_Os11g07460]	-23	+	GGACA	0.75
PCF3	Os11g0175700	TCP	Similar to Transcription factor PCF3.; Transcription factor PCF3 [PCF3] [LOC_Os11g07460]	-23	-	GGACA	0.75
PCF3	Os11g0175700	TCP	Similar to Transcription factor PCF3.; Transcription factor PCF3 [PCF3] [LOC_Os11g07460]	60	+	TGTCC	0.75
PCF3	Os11g0175700	TCP	Similar to Transcription factor PCF3.; Transcription factor PCF3 [PCF3] [LOC_Os11g07460]	60	-	TGTCC	0.75
PCF3	Os11g0175700	TCP	Similar to Transcription factor PCF3.; Transcription factor PCF3 [PCF3] [LOC_Os11g07460]	61	+	GTCCC	0.75
PCF3	Os11g0175700	TCP	Similar to Transcription factor PCF3.; Transcription factor PCF3 [PCF3] [LOC_Os11g07460]	61	-	GTCCC	0.75
Os01g0761100	Os01g0761100	TCR		-769	+	aTTTAAaa	0.99
Os01g0761100	Os01g0761100	TCR		-769	-	atTTAAAa	0.99
Os01g0761100	Os01g0761100	TCR		-627	-	tttTCAAAca	0.95
Os01g0182700	Os01g0182700	WRKY		-37	+	caGTCAAt	1
Os01g0185900	Os01g0185900	WRKY		-37	+	caGTCAAt	1
Os01g0186000	Os01g0186000	WRKY		-37	+	caGTCAAt	1
Os01g0246700	Os01g0246700	WRKY		-37	+	caGTCAAt	1
Os01g0289600	Os01g0289600	WRKY		-37	+	caGTCAAt	1
Os01g0584900	Os01g0584900	WRKY		-37	+	caGTCAAt	1
Os01g0586800	Os01g0586800	WRKY		-37	+	caGTCAAt	1
Os01g0624700	Os01g0624700	WRKY		-37	+	caGTCAAt	1
Os01g0626400	Os01g0626400	WRKY		-37	+	caGTCAAt	1
Os01g0665500	Os01g0665500	WRKY		-37	+	caGTCAAt	1
Os01g0714800	Os01g0714800	WRKY		-37	+	caGTCAAt	1
Os01g0730700	Os01g0730700	WRKY		-37	+	caGTCAAt	1
Os01g0734000	Os01g0734000	WRKY		-37	+	caGTCAAt	1
Os01g0750100	Os01g0750100	WRKY		-37	+	caGTCAAt	1
Os01g0820900	Os01g0820900	WRKY		-37	+	caGTCAAt	1
Os01g0972800	Os01g0972800	WRKY		-37	+	caGTCAAt	1
Os02g0181300	Os02g0181300	WRKY		-37	+	caGTCAAt	1
Os02g0265200	Os02g0265200	WRKY		-37	+	caGTCAAt	1
Os02g0462800	Os02g0462800	WRKY		-37	+	caGTCAAt	1
Os02g0698800	Os02g0698800	WRKY		-37	+	caGTCAAt	1
Os02g0770500	Os02g0770500	WRKY		-37	+	caGTCAAt	1
Os03g0741400	Os03g0741400	WRKY		-37	+	caGTCAAt	1
Os03g0758000	Os03g0758000	WRKY		-37	+	caGTCAAt	1
Os03g0798500	Os03g0798500	WRKY		-37	+	caGTCAAt	1
Os03g0855100	Os03g0855100	WRKY		-37	+	caGTCAAt	1
Os04g0287400	Os04g0287400	WRKY		-37	+	caGTCAAt	1
Os04g0545000	Os04g0545000	WRKY		-37	+	caGTCAAt	1
Os04g0597300	Os04g0597300	WRKY		-37	+	caGTCAAt	1
Os04g0605100	Os04g0605100	WRKY		-37	+	caGTCAAt	1
Os05g0137500	Os05g0137500	WRKY		-37	+	caGTCAAt	1
Os05g0183100	Os05g0183100	WRKY		-37	+	caGTCAAt	1
Os05g0537100	Os05g0537100	WRKY		-37	+	caGTCAAt	1
Os05g0565900	Os05g0565900	WRKY		-37	+	caGTCAAt	1
Os05g0567200	Os05g0567200	WRKY		-37	+	caGTCAAt	1
Os05g0583000	Os05g0583000	WRKY		-37	+	caGTCAAt	1
LOC_Os05g50700	LOC_Os05g50700	WRKY		-37	+	caGTCAAt	1
Os06g0146250	Os06g0146250	WRKY		-37	+	caGTCAAt	1
Os06g0504900	Os06g0504900	WRKY		-37	+	caGTCAAt	1
Os06g0649000	Os06g0649000	WRKY		-37	+	caGTCAAt	1
Os07g0111400	Os07g0111400	WRKY		-37	+	caGTCAAt	1
Os07g0680400	Os07g0680400	WRKY		-37	+	caGTCAAt	1
Os08g0235800	Os08g0235800	WRKY		-37	+	caGTCAAt	1
Os09g0417600	Os09g0417600	WRKY		-37	+	caGTCAAt	1
Os09g0417800	Os09g0417800	WRKY		-37	+	caGTCAAt	1
Os09g0481700	Os09g0481700	WRKY		-37	+	caGTCAAt	1
Os10g0579400	Os10g0579400	WRKY		-37	+	caGTCAAt	1
Os11g0490900	Os11g0490900	WRKY		-37	+	caGTCAAt	1
Os12g0102300	Os12g0102300	WRKY		-37	+	caGTCAAt	1
Os12g0597700	Os12g0597700	WRKY		-37	+	caGTCAAt	1
Os01g0915600	Os01g0915600	bHLH		-554	-	ataCGTGC	0.75
Os01g0915600	Os01g0915600	bHLH		-2	+	GCATGtgc	0.88
Os01g0915600	Os01g0915600	bHLH		-2	-	gcaTGTGC	0.88
Os02g0564700	Os02g0564700	bHLH		-554	-	ataCGTGC	0.75
Os02g0564700	Os02g0564700	bHLH		-2	+	GCATGtgc	0.88
Os02g0564700	Os02g0564700	bHLH		-2	-	gcaTGTGC	0.88
Os02g0705500	Os02g0705500	bHLH		-554	-	ataCGTGC	0.75
Os02g0705500	Os02g0705500	bHLH		-2	+	GCATGtgc	0.88
Os02g0705500	Os02g0705500	bHLH		-2	-	gcaTGTGC	0.88
Os02g0726700	Os02g0726700	bHLH		-555	-	tatACGTGct	0.89
Os03g0231950	Os03g0231950	bHLH		-554	-	ataCGTGC	0.75
Os03g0231950	Os03g0231950	bHLH		-2	+	GCATGtgc	0.88
Os03g0231950	Os03g0231950	bHLH		-2	-	gcaTGTGC	0.88
Os03g0728900	Os03g0728900	bHLH		-554	-	ataCGTGC	0.75
Os03g0728900	Os03g0728900	bHLH		-2	+	GCATGtgc	0.88
Os03g0728900	Os03g0728900	bHLH		-2	-	gcaTGTGC	0.88
Os03g0802900	Os03g0802900	bHLH		-554	-	ataCGTGC	0.75
Os03g0802900	Os03g0802900	bHLH		-2	+	GCATGtgc	0.88
Os03g0802900	Os03g0802900	bHLH		-2	-	gcaTGTGC	0.88
Os04g0350700	Os04g0350700	bHLH		-554	-	ataCGTGC	0.75
Os04g0350700	Os04g0350700	bHLH		-2	+	GCATGtgc	0.88
Os04g0350700	Os04g0350700	bHLH		-2	-	gcaTGTGC	0.88
Os05g0103000	Os05g0103000	bHLH		-554	-	ataCGTGC	0.75
Os05g0103000	Os05g0103000	bHLH		-2	+	GCATGtgc	0.88
Os05g0103000	Os05g0103000	bHLH		-2	-	gcaTGTGC	0.88
Os06g0193400	Os06g0193400	bHLH		-554	-	ataCGTGC	0.75
Os06g0193400	Os06g0193400	bHLH		-2	+	GCATGtgc	0.88
Os06g0193400	Os06g0193400	bHLH		-2	-	gcaTGTGC	0.88
Os06g0275600	Os06g0275600	bHLH		-554	-	ataCGTGC	0.75
Os06g0275600	Os06g0275600	bHLH		-2	+	GCATGtgc	0.88
Os06g0275600	Os06g0275600	bHLH		-2	-	gcaTGTGC	0.88
Os07g0193800	Os07g0193800	bHLH		-554	-	ataCGTGC	0.75
Os07g0193800	Os07g0193800	bHLH		-2	+	GCATGtgc	0.88
Os07g0193800	Os07g0193800	bHLH		-2	-	gcaTGTGC	0.88
Os08g0487700	Os08g0487700	bHLH		-554	-	ataCGTGC	0.75
Os08g0487700	Os08g0487700	bHLH		-2	+	GCATGtgc	0.88
Os08g0487700	Os08g0487700	bHLH		-2	-	gcaTGTGC	0.88
Os08g0490000	Os08g0490000	bHLH		-555	-	tatACGTGct	0.89
Os08g0524800	Os08g0524800	bHLH		-554	-	ataCGTGC	0.75
Os08g0524800	Os08g0524800	bHLH		-2	+	GCATGtgc	0.88
Os08g0524800	Os08g0524800	bHLH		-2	-	gcaTGTGC	0.88
Os08g0536800	Os08g0536800	bHLH		-554	-	ataCGTGC	0.75
Os08g0536800	Os08g0536800	bHLH		-2	+	GCATGtgc	0.88
Os08g0536800	Os08g0536800	bHLH		-2	-	gcaTGTGC	0.88
Os09g0417400	Os09g0417400	bHLH		-554	-	ataCGTGC	0.75
Os09g0417400	Os09g0417400	bHLH		-2	+	GCATGtgc	0.88
Os09g0417400	Os09g0417400	bHLH		-2	-	gcaTGTGC	0.88
Os09g0474100	Os09g0474100	bHLH		-554	-	ataCGTGC	0.75
Os09g0474100	Os09g0474100	bHLH		-2	+	GCATGtgc	0.88
Os09g0474100	Os09g0474100	bHLH		-2	-	gcaTGTGC	0.88
Os09g0475400	Os09g0475400	bHLH		-555	-	tatACGTGct	0.89
Os09g0501600	Os09g0501600	bHLH		-554	-	ataCGTGC	0.75
Os09g0501600	Os09g0501600	bHLH		-2	+	GCATGtgc	0.88
Os09g0501600	Os09g0501600	bHLH		-2	-	gcaTGTGC	0.88
Os09g0510500	Os09g0510500	bHLH		-554	-	ataCGTGC	0.75
Os09g0510500	Os09g0510500	bHLH		-2	+	GCATGtgc	0.88
Os09g0510500	Os09g0510500	bHLH		-2	-	gcaTGTGC	0.88
Os01g0859300	Os01g0859300	bZIP		-555	+	tatACGTGctcta	0.91
Os02g0766700	Os02g0766700	bZIP		-555	+	tatACGTGctcta	0.91
Os02g0766700	Os02g0766700	bZIP		-555	+	tatACGTGct	0.92
Os02g0766700	Os02g0766700	bZIP		-658	-	attCGTGT	0.75
Os02g0766700	Os02g0766700	bZIP		-554	+	ATACGtgc	0.75
Os02g0766700	Os02g0766700	bZIP		-554	-	ataCGTGC	0.75
Os02g0766700	Os02g0766700	bZIP		-474	-	agaCATGT	0.75
Os02g0766700	Os02g0766700	bZIP		-133	-	ataTGTGT	0.75
Os02g0766700	Os02g0766700	bZIP		-88	-	ataCATGT	0.75
Os02g0766700	Os02g0766700	bZIP		-86	+	ACATGtga	0.75
Os02g0766700	Os02g0766700	bZIP		-62	-	ataCATGT	0.75
Os03g0127500	Os03g0127500	bZIP		-75	-	gaatCTGTCc	0.96
RF2B	Os03g0336200	bZIP	Transcription factor RF2b.; Transcription factor RF2b [RF2b] [LOC_Os03g21800]	-75	-	gaatCTGTCc	0.96
Os05g0489700	Os05g0489700	bZIP		-658	-	attCGTGT	0.75
Os05g0489700	Os05g0489700	bZIP		-554	+	ATACGtgc	0.75
Os05g0489700	Os05g0489700	bZIP		-554	-	ataCGTGC	0.75
Os05g0489700	Os05g0489700	bZIP		-474	-	agaCATGT	0.75
Os05g0489700	Os05g0489700	bZIP		-133	-	ataTGTGT	0.75
Os05g0489700	Os05g0489700	bZIP		-88	-	ataCATGT	0.75
Os05g0489700	Os05g0489700	bZIP		-86	+	ACATGtga	0.75
Os05g0489700	Os05g0489700	bZIP		-62	-	ataCATGT	0.75
Os06g0211200	Os06g0211200	bZIP		-555	+	tatACGTGctcta	0.91
Os06g0211200	Os06g0211200	bZIP		-555	+	tatACGTGct	0.92
Os06g0211200	Os06g0211200	bZIP		-658	-	attCGTGT	0.75
Os06g0211200	Os06g0211200	bZIP		-554	+	ATACGtgc	0.75
Os06g0211200	Os06g0211200	bZIP		-554	-	ataCGTGC	0.75
Os06g0211200	Os06g0211200	bZIP		-474	-	agaCATGT	0.75
Os06g0211200	Os06g0211200	bZIP		-133	-	ataTGTGT	0.75
Os06g0211200	Os06g0211200	bZIP		-88	-	ataCATGT	0.75
Os06g0211200	Os06g0211200	bZIP		-86	+	ACATGtga	0.75
Os06g0211200	Os06g0211200	bZIP		-62	-	ataCATGT	0.75
Os09g0456200	Os09g0456200	bZIP		-555	+	tatACGTGctcta	0.91
Os09g0456200	Os09g0456200	bZIP		-555	+	tatACGTGct	0.92
Os09g0456200	Os09g0456200	bZIP		-658	-	attCGTGT	0.75
Os09g0456200	Os09g0456200	bZIP		-554	+	ATACGtgc	0.75
Os09g0456200	Os09g0456200	bZIP		-554	-	ataCGTGC	0.75
Os09g0456200	Os09g0456200	bZIP		-474	-	agaCATGT	0.75
Os09g0456200	Os09g0456200	bZIP		-133	-	ataTGTGT	0.75
Os09g0456200	Os09g0456200	bZIP		-88	-	ataCATGT	0.75
Os09g0456200	Os09g0456200	bZIP		-86	+	ACATGtga	0.75
Os09g0456200	Os09g0456200	bZIP		-62	-	ataCATGT	0.75
HOX10	Os03g0109400	bZIP; Homeodomain; HD-ZIP	Similar to cDNA clone:J033091P14, full insert sequence.; Homeobox-leucine zipper protein HOX10 (HD-ZIP protein HOX10) (Homeodomain transcription factor HOX10) (OsHB1) (OsHox10) [HOX10] [HB1] [LOC_Os03g01890] [OsJ_008792] [OSJNBb0043C10.12]	-316	-	cccaataATCATgacatat	0.8
HOX10	Os03g0109400	bZIP; Homeodomain; HD-ZIP	Similar to cDNA clone:J033091P14, full insert sequence.; Homeobox-leucine zipper protein HOX10 (HD-ZIP protein HOX10) (Homeodomain transcription factor HOX10) (OsHB1) (OsHox10) [HOX10] [HB1] [LOC_Os03g01890] [OsJ_008792] [OSJNBb0043C10.12]	-316	-	cccaataATCATgacatat	0.8
HOX32	Os03g0640800	bZIP; Homeodomain; HD-ZIP	Similar to cDNA clone:J033124M18, full insert sequence.; Homeobox-leucine zipper protein HOX32 (HD-ZIP protein HOX32) (Homeodomain transcription factor HOX32) (OsHox32) [HOX32] [LOC_Os03g43930] [B1394A07.10]	-316	-	cccaataATCATgacatat	0.8
HOX32	Os03g0640800	bZIP; Homeodomain; HD-ZIP	Similar to cDNA clone:J033124M18, full insert sequence.; Homeobox-leucine zipper protein HOX32 (HD-ZIP protein HOX32) (Homeodomain transcription factor HOX32) (OsHox32) [HOX32] [LOC_Os03g43930] [B1394A07.10]	-316	-	cccaataATCATgacatat	0.8
HOX9	Os10g0480200	bZIP; Homeodomain; HD-ZIP	Similar to Homeobox-leucine zipper protein HOX9.; Homeobox-leucine zipper protein HOX9 (HD-ZIP protein HOX9) (Homeodomain transcription factor HOX9) (OsHB2) (OsHox9) [HOX9] [HB2] [LOC_Os10g33960] [OSJNBa0093B11.11]	-316	-	cccaataATCATgacatat	0.8
HOX9	Os10g0480200	bZIP; Homeodomain; HD-ZIP	Similar to Homeobox-leucine zipper protein HOX9.; Homeobox-leucine zipper protein HOX9 (HD-ZIP protein HOX9) (Homeodomain transcription factor HOX9) (OsHB2) (OsHox9) [HOX9] [HB2] [LOC_Os10g33960] [OSJNBa0093B11.11]	-316	-	cccaataATCATgacatat	0.8
HOX33	Os12g0612700	bZIP; Homeodomain; HD-ZIP	Similar to SKIP interacting protein 22.; Homeobox-leucine zipper protein HOX33 (HD-ZIP protein HOX33) (Homeodomain transcription factor HOX33) (OsHox33) [HOX33] [LOC_Os12g41860]	-316	-	cccaataATCATgacatat	0.8
HOX33	Os12g0612700	bZIP; Homeodomain; HD-ZIP	Similar to SKIP interacting protein 22.; Homeobox-leucine zipper protein HOX33 (HD-ZIP protein HOX33) (Homeodomain transcription factor HOX33) (OsHox33) [HOX33] [LOC_Os12g41860]	-316	-	cccaataATCATgacatat	0.8
L34551	L34551	(Others)	Transcriptional activator protein	-757	+	TACATa	0.83
L34551	L34551	(Others)	Transcriptional activator protein	-757	-	tACATA	0.83
L34551	L34551	(Others)	Transcriptional activator protein	-553	+	TACGTg	0.83
L34551	L34551	(Others)	Transcriptional activator protein	-553	-	tACGTG	0.83
L34551	L34551	(Others)	Transcriptional activator protein	-485	+	TACTTa	0.83
L34551	L34551	(Others)	Transcriptional activator protein	-485	-	tACTTA	0.83
L34551	L34551	(Others)	Transcriptional activator protein	-293	+	TAAGTa	0.83
L34551	L34551	(Others)	Transcriptional activator protein	-293	-	tAAGTA	0.83
L34551	L34551	(Others)	Transcriptional activator protein	-275	+	TAAGTa	0.83
L34551	L34551	(Others)	Transcriptional activator protein	-275	-	tAAGTA	0.83
L34551	L34551	(Others)	Transcriptional activator protein	-136	+	TACATa	0.83
L34551	L34551	(Others)	Transcriptional activator protein	-136	-	tACATA	0.83
L34551	L34551	(Others)	Transcriptional activator protein	-94	+	TACTTa	0.83
L34551	L34551	(Others)	Transcriptional activator protein	-94	-	tACTTA	0.83
L34551	L34551	(Others)	Transcriptional activator protein	-14	+	TCCGTa	0.83
L34551	L34551	(Others)	Transcriptional activator protein	-14	-	tCCGTA	0.83
TF_motif_seq_0013	TF_motif_seq_0013		Motif I found in the promoter of rice (O.s.) rab16B gene; MotifI and motif III (S000291) are both required for ABA responsiveness; However, each can substitute for the other; See S000019, S000120;	-152	-	accttGTACT	0.7
TF_motif_seq_0092	TF_motif_seq_0092		glutelin common motif; "AACA motif"; Conserved in all member ofrice (0.s.) glutelin; -74 to -64;	-917	+	AACAAgcacttt	0.75
TF_motif_seq_0124	TF_motif_seq_0124		Glutelin BP-1; Binding site in the promoter region of glutelinGt3 gene family of nuclear factor (PB-1); PB-1 is observed only in nuclear extract of developing seeds;	-675	-	gtagtgaaaTGCTT	0.71
TF_motif_seq_0150	TF_motif_seq_0150		Box 2 of rice (O.s.) glutelin Gt3 gene family promoter region;See S000128 GLUTEBOX1A;	-144	+	CTTTTgtctacatat	0.73
TF_motif_seq_0259	TF_motif_seq_0259		CGACG element found in the GC-rich regions of the rice (O.s.)Amy3D and Amy3E amylase genes, but not in Amy3E gene; May function as a coupling element for the G box element;	-964	+	CGAGG	0.8
TF_motif_seq_0259	TF_motif_seq_0259		CGACG element found in the GC-rich regions of the rice (O.s.)Amy3D and Amy3E amylase genes, but not in Amy3E gene; May function as a coupling element for the G box element;	-901	-	TGTCG	0.8
TF_motif_seq_0259	TF_motif_seq_0259		CGACG element found in the GC-rich regions of the rice (O.s.)Amy3D and Amy3E amylase genes, but not in Amy3E gene; May function as a coupling element for the G box element;	-333	-	TGTCG	0.8
TF_motif_seq_0274	TF_motif_seq_0274		Binding site of OsBIHD1, a rice BELL homeodomain transcriptionfactor;	-980	+	TGCCA	0.8
TF_motif_seq_0274	TF_motif_seq_0274		Binding site of OsBIHD1, a rice BELL homeodomain transcriptionfactor;	-980	-	TGCCA	0.8
TF_motif_seq_0274	TF_motif_seq_0274		Binding site of OsBIHD1, a rice BELL homeodomain transcriptionfactor;	-918	-	TAACA	0.8
TF_motif_seq_0274	TF_motif_seq_0274		Binding site of OsBIHD1, a rice BELL homeodomain transcriptionfactor;	-901	+	TGTCG	0.8
TF_motif_seq_0274	TF_motif_seq_0274		Binding site of OsBIHD1, a rice BELL homeodomain transcriptionfactor;	-818	-	TGATA	0.8
TF_motif_seq_0274	TF_motif_seq_0274		Binding site of OsBIHD1, a rice BELL homeodomain transcriptionfactor;	-810	+	TGTTA	0.8
TF_motif_seq_0274	TF_motif_seq_0274		Binding site of OsBIHD1, a rice BELL homeodomain transcriptionfactor;	-727	+	TGTTA	0.8
TF_motif_seq_0274	TF_motif_seq_0274		Binding site of OsBIHD1, a rice BELL homeodomain transcriptionfactor;	-721	-	TGAGA	0.8
TF_motif_seq_0274	TF_motif_seq_0274		Binding site of OsBIHD1, a rice BELL homeodomain transcriptionfactor;	-695	-	TCACA	0.8
TF_motif_seq_0274	TF_motif_seq_0274		Binding site of OsBIHD1, a rice BELL homeodomain transcriptionfactor;	-680	+	TTTCA	0.8
TF_motif_seq_0274	TF_motif_seq_0274		Binding site of OsBIHD1, a rice BELL homeodomain transcriptionfactor;	-671	-	TGAAA	0.8
TF_motif_seq_0274	TF_motif_seq_0274		Binding site of OsBIHD1, a rice BELL homeodomain transcriptionfactor;	-653	+	TGTCC	0.8
TF_motif_seq_0274	TF_motif_seq_0274		Binding site of OsBIHD1, a rice BELL homeodomain transcriptionfactor;	-626	+	TTTCA	0.8
TF_motif_seq_0274	TF_motif_seq_0274		Binding site of OsBIHD1, a rice BELL homeodomain transcriptionfactor;	-611	+	TGCCA	0.8
TF_motif_seq_0274	TF_motif_seq_0274		Binding site of OsBIHD1, a rice BELL homeodomain transcriptionfactor;	-611	-	TGCCA	0.8
TF_motif_seq_0274	TF_motif_seq_0274		Binding site of OsBIHD1, a rice BELL homeodomain transcriptionfactor;	-604	-	TTACA	0.8
TF_motif_seq_0274	TF_motif_seq_0274		Binding site of OsBIHD1, a rice BELL homeodomain transcriptionfactor;	-583	-	AGACA	0.8
TF_motif_seq_0274	TF_motif_seq_0274		Binding site of OsBIHD1, a rice BELL homeodomain transcriptionfactor;	-474	-	AGACA	0.8
TF_motif_seq_0274	TF_motif_seq_0274		Binding site of OsBIHD1, a rice BELL homeodomain transcriptionfactor;	-424	-	TGAAA	0.8
TF_motif_seq_0274	TF_motif_seq_0274		Binding site of OsBIHD1, a rice BELL homeodomain transcriptionfactor;	-398	+	AGTCA	0.8
TF_motif_seq_0274	TF_motif_seq_0274		Binding site of OsBIHD1, a rice BELL homeodomain transcriptionfactor;	-392	+	TGTAA	0.8
TF_motif_seq_0274	TF_motif_seq_0274		Binding site of OsBIHD1, a rice BELL homeodomain transcriptionfactor;	-358	-	TCACA	0.8
TF_motif_seq_0274	TF_motif_seq_0274		Binding site of OsBIHD1, a rice BELL homeodomain transcriptionfactor;	-333	+	TGTCG	0.8
TF_motif_seq_0274	TF_motif_seq_0274		Binding site of OsBIHD1, a rice BELL homeodomain transcriptionfactor;	-305	+	TGACA	0.8
TF_motif_seq_0274	TF_motif_seq_0274		Binding site of OsBIHD1, a rice BELL homeodomain transcriptionfactor;	-305	-	TGACA	1
TF_motif_seq_0274	TF_motif_seq_0274		Binding site of OsBIHD1, a rice BELL homeodomain transcriptionfactor;	-215	+	TGTTA	0.8
TF_motif_seq_0274	TF_motif_seq_0274		Binding site of OsBIHD1, a rice BELL homeodomain transcriptionfactor;	-175	-	TGAGA	0.8
TF_motif_seq_0274	TF_motif_seq_0274		Binding site of OsBIHD1, a rice BELL homeodomain transcriptionfactor;	-170	-	GGACA	0.8
TF_motif_seq_0274	TF_motif_seq_0274		Binding site of OsBIHD1, a rice BELL homeodomain transcriptionfactor;	-140	+	TGTCT	0.8
TF_motif_seq_0274	TF_motif_seq_0274		Binding site of OsBIHD1, a rice BELL homeodomain transcriptionfactor;	-128	+	TGTCA	1
TF_motif_seq_0274	TF_motif_seq_0274		Binding site of OsBIHD1, a rice BELL homeodomain transcriptionfactor;	-128	-	TGTCA	0.8
TF_motif_seq_0274	TF_motif_seq_0274		Binding site of OsBIHD1, a rice BELL homeodomain transcriptionfactor;	-83	+	TGTGA	0.8
TF_motif_seq_0274	TF_motif_seq_0274		Binding site of OsBIHD1, a rice BELL homeodomain transcriptionfactor;	-70	+	TGTCC	0.8
TF_motif_seq_0274	TF_motif_seq_0274		Binding site of OsBIHD1, a rice BELL homeodomain transcriptionfactor;	-57	+	TGTAA	0.8
TF_motif_seq_0274	TF_motif_seq_0274		Binding site of OsBIHD1, a rice BELL homeodomain transcriptionfactor;	-40	-	TTACA	0.8
TF_motif_seq_0274	TF_motif_seq_0274		Binding site of OsBIHD1, a rice BELL homeodomain transcriptionfactor;	-36	+	AGTCA	0.8
TF_motif_seq_0274	TF_motif_seq_0274		Binding site of OsBIHD1, a rice BELL homeodomain transcriptionfactor;	-23	-	GGACA	0.8
TF_motif_seq_0274	TF_motif_seq_0274		Binding site of OsBIHD1, a rice BELL homeodomain transcriptionfactor;	25	+	TCTCA	0.8
TF_motif_seq_0274	TF_motif_seq_0274		Binding site of OsBIHD1, a rice BELL homeodomain transcriptionfactor;	60	+	TGTCC	0.8
TF_motif_seq_0274	TF_motif_seq_0274		Binding site of OsBIHD1, a rice BELL homeodomain transcriptionfactor;	74	+	TTTCA	0.8
TF_motif_seq_0309	TF_motif_seq_0309		Pyrimidine box found in rice (O.s.) alpha-amylase (RAmy1A) gene;Gibberellin-respons cis-element of GARE and pyrimidine box are partially involved in sugar repression; Found in the promoter of barley alpha-amylase (Amy2/32b) gene which is induced in the aleurone layers in response to GA; BPBF protein binds specifically to this site; See S000265;	-992	-	aAAAGG	1
TF_motif_seq_0309	TF_motif_seq_0309		Pyrimidine box found in rice (O.s.) alpha-amylase (RAmy1A) gene;Gibberellin-respons cis-element of GARE and pyrimidine box are partially involved in sugar repression; Found in the promoter of barley alpha-amylase (Amy2/32b) gene which is induced in the aleurone layers in response to GA; BPBF protein binds specifically to this site; See S000265;	-389	-	aAAAGG	1
TF_motif_seq_0309	TF_motif_seq_0309		Pyrimidine box found in rice (O.s.) alpha-amylase (RAmy1A) gene;Gibberellin-respons cis-element of GARE and pyrimidine box are partially involved in sugar repression; Found in the promoter of barley alpha-amylase (Amy2/32b) gene which is induced in the aleurone layers in response to GA; BPBF protein binds specifically to this site; See S000265;	-340	+	CCTTTt	1
TF_motif_seq_0309	TF_motif_seq_0309		Pyrimidine box found in rice (O.s.) alpha-amylase (RAmy1A) gene;Gibberellin-respons cis-element of GARE and pyrimidine box are partially involved in sugar repression; Found in the promoter of barley alpha-amylase (Amy2/32b) gene which is induced in the aleurone layers in response to GA; BPBF protein binds specifically to this site; See S000265;	92	+	CCTTTt	1
TF_motif_seq_0321	TF_motif_seq_0321		Consensus GT-1 binding site in many light-regulated genes, e.g.,RBCS from many species, PHYA from oat and rice, spinach RCA and PETA, and bean CHS15; R=A/G; W=A/T; For a compilation of related GT elements and factors, see Villain et al. (1996); GT-1 can stabilize the TFIIA-TBP-DNA (TATA box) complex; The activation mechanism of GT-1 may be achieved through direct interaction between TFIIA and GT-…	-861	+	GAAAAt	1
TF_motif_seq_0321	TF_motif_seq_0321		Consensus GT-1 binding site in many light-regulated genes, e.g.,RBCS from many species, PHYA from oat and rice, spinach RCA and PETA, and bean CHS15; R=A/G; W=A/T; For a compilation of related GT elements and factors, see Villain et al. (1996); GT-1 can stabilize the TFIIA-TBP-DNA (TATA box) complex; The activation mechanism of GT-1 may be achieved through direct interaction between TFIIA and GT-…	-713	+	GGAAAa	1
TF_motif_seq_0321	TF_motif_seq_0321		Consensus GT-1 binding site in many light-regulated genes, e.g.,RBCS from many species, PHYA from oat and rice, spinach RCA and PETA, and bean CHS15; R=A/G; W=A/T; For a compilation of related GT elements and factors, see Villain et al. (1996); GT-1 can stabilize the TFIIA-TBP-DNA (TATA box) complex; The activation mechanism of GT-1 may be achieved through direct interaction between TFIIA and GT-…	-712	+	GAAAAt	1
TF_motif_seq_0321	TF_motif_seq_0321		Consensus GT-1 binding site in many light-regulated genes, e.g.,RBCS from many species, PHYA from oat and rice, spinach RCA and PETA, and bean CHS15; R=A/G; W=A/T; For a compilation of related GT elements and factors, see Villain et al. (1996); GT-1 can stabilize the TFIIA-TBP-DNA (TATA box) complex; The activation mechanism of GT-1 may be achieved through direct interaction between TFIIA and GT-…	-689	-	tTTACC	1
TF_motif_seq_0321	TF_motif_seq_0321		Consensus GT-1 binding site in many light-regulated genes, e.g.,RBCS from many species, PHYA from oat and rice, spinach RCA and PETA, and bean CHS15; R=A/G; W=A/T; For a compilation of related GT elements and factors, see Villain et al. (1996); GT-1 can stabilize the TFIIA-TBP-DNA (TATA box) complex; The activation mechanism of GT-1 may be achieved through direct interaction between TFIIA and GT-…	-514	+	GATAAa	1
TF_motif_seq_0321	TF_motif_seq_0321		Consensus GT-1 binding site in many light-regulated genes, e.g.,RBCS from many species, PHYA from oat and rice, spinach RCA and PETA, and bean CHS15; R=A/G; W=A/T; For a compilation of related GT elements and factors, see Villain et al. (1996); GT-1 can stabilize the TFIIA-TBP-DNA (TATA box) complex; The activation mechanism of GT-1 may be achieved through direct interaction between TFIIA and GT-…	-430	-	tTTATC	1
TF_motif_seq_0321	TF_motif_seq_0321		Consensus GT-1 binding site in many light-regulated genes, e.g.,RBCS from many species, PHYA from oat and rice, spinach RCA and PETA, and bean CHS15; R=A/G; W=A/T; For a compilation of related GT elements and factors, see Villain et al. (1996); GT-1 can stabilize the TFIIA-TBP-DNA (TATA box) complex; The activation mechanism of GT-1 may be achieved through direct interaction between TFIIA and GT-…	-423	+	GAAAAa	1
TF_motif_seq_0321	TF_motif_seq_0321		Consensus GT-1 binding site in many light-regulated genes, e.g.,RBCS from many species, PHYA from oat and rice, spinach RCA and PETA, and bean CHS15; R=A/G; W=A/T; For a compilation of related GT elements and factors, see Villain et al. (1996); GT-1 can stabilize the TFIIA-TBP-DNA (TATA box) complex; The activation mechanism of GT-1 may be achieved through direct interaction between TFIIA and GT-…	-205	+	GAAAAa	1
TF_motif_seq_0321	TF_motif_seq_0321		Consensus GT-1 binding site in many light-regulated genes, e.g.,RBCS from many species, PHYA from oat and rice, spinach RCA and PETA, and bean CHS15; R=A/G; W=A/T; For a compilation of related GT elements and factors, see Villain et al. (1996); GT-1 can stabilize the TFIIA-TBP-DNA (TATA box) complex; The activation mechanism of GT-1 may be achieved through direct interaction between TFIIA and GT-…	-17	-	aTTTCC	1
TF_motif_seq_0321	TF_motif_seq_0321		Consensus GT-1 binding site in many light-regulated genes, e.g.,RBCS from many species, PHYA from oat and rice, spinach RCA and PETA, and bean CHS15; R=A/G; W=A/T; For a compilation of related GT elements and factors, see Villain et al. (1996); GT-1 can stabilize the TFIIA-TBP-DNA (TATA box) complex; The activation mechanism of GT-1 may be achieved through direct interaction between TFIIA and GT-…	36	+	GAAAAa	1
TF_motif_seq_0324	TF_motif_seq_0324		Core motif of DRE/CRT (dehydration-responsive element/C-repeat)cis-acting element found in many genes in Arabidopsis and in rice; R=G/A; Os DREB1A bound to GCCGAC more preferentially than to ACCGAC whereas At DREB1A bound to both GCCGAC and ACCGAC efficiently; See S000402 (ACCGAC); Maize ZmDREB1A bound to DRE (Qin et al. 2004); HaDREB2 in Helianthus annuus (sunflower)(Diaz-Martin et al. 2005); Ha…	-900	-	GTCGGg	0.95
TF_motif_seq_0328	TF_motif_seq_0328		TATCCA element found in alpha-amylase promoters of rice (O.s.)at positions ca.90 to 150bp upstream of the transcription start sites; Binding sites of OsMYBS1, OsMYBS2 and OsMYBS3 which mediate sugar and hormone regulation of alpha-amylase gene expression; See also S000021 (AMYBOX2); S000256 (TATCCAY motif);	-761	-	tGGATA	1
TF_motif_seq_0343	TF_motif_seq_0343		One of 16 motifs found in silico in promoters of 13 anaerobicgenes involved in the fermentative pathway (anaerobic set 1)(Mohanty et al., 2005); Arbitrary named ANAERO1CONSENSUS by the PLACEdb curator; See also S000478, S000479, S000480, S000481;	-506	+	AAACAaa	1
TF_motif_seq_0343	TF_motif_seq_0343		One of 16 motifs found in silico in promoters of 13 anaerobicgenes involved in the fermentative pathway (anaerobic set 1)(Mohanty et al., 2005); Arbitrary named ANAERO1CONSENSUS by the PLACEdb curator; See also S000478, S000479, S000480, S000481;	-461	+	AAACAag	0.86
TF_motif_seq_0343	TF_motif_seq_0343		One of 16 motifs found in silico in promoters of 13 anaerobicgenes involved in the fermentative pathway (anaerobic set 1)(Mohanty et al., 2005); Arbitrary named ANAERO1CONSENSUS by the PLACEdb curator; See also S000478, S000479, S000480, S000481;	-414	+	AAACAga	0.86
TF_motif_seq_0343	TF_motif_seq_0343		One of 16 motifs found in silico in promoters of 13 anaerobicgenes involved in the fermentative pathway (anaerobic set 1)(Mohanty et al., 2005); Arbitrary named ANAERO1CONSENSUS by the PLACEdb curator; See also S000478, S000479, S000480, S000481;	40	+	AAACAac	0.86
TF_motif_seq_0344	TF_motif_seq_0344		Core of AACA motifs found in rice (O.s.) glutelin genes, involvedin controlling the endosperm-specific expression; AACA is also closely associated with the GCN4 motif in all rice glutelin genes and together have been shown to confer endosperm-specific enhancement to the truncated -90 CaMV 35S promoter; See also S000045, S000181, S000276;	-943	-	ttTTGTT	0.86
TF_motif_seq_0344	TF_motif_seq_0344		Core of AACA motifs found in rice (O.s.) glutelin genes, involvedin controlling the endosperm-specific expression; AACA is also closely associated with the GCN4 motif in all rice glutelin genes and together have been shown to confer endosperm-specific enhancement to the truncated -90 CaMV 35S promoter; See also S000045, S000181, S000276;	-917	+	AACAAgc	0.86
TF_motif_seq_0344	TF_motif_seq_0344		Core of AACA motifs found in rice (O.s.) glutelin genes, involvedin controlling the endosperm-specific expression; AACA is also closely associated with the GCN4 motif in all rice glutelin genes and together have been shown to confer endosperm-specific enhancement to the truncated -90 CaMV 35S promoter; See also S000045, S000181, S000276;	-505	+	AACAAat	0.86
TF_motif_seq_0372	TF_motif_seq_0372		ACGT motif found in GluB-1 gene in rice (O.s.); Required forendosperm-specific expression; Conserved in the 5'-flanking region of glutelin genes; See S000276, S000277; See S000019;Combination of GCN4, AACA and ACGT motifs was found sufficient to confer a detectable level of endosperm expression; See S000353, S000354;	-554	+	ATACGtg	0.86
TF_motif_seq_0372	TF_motif_seq_0372		ACGT motif found in GluB-1 gene in rice (O.s.); Required forendosperm-specific expression; Conserved in the 5'-flanking region of glutelin genes; See S000276, S000277; See S000019;Combination of GCN4, AACA and ACGT motifs was found sufficient to confer a detectable level of endosperm expression; See S000353, S000354;	-235	-	caAGTAC	0.86
TF_motif_seq_0378	TF_motif_seq_0378		Gibberellin-responsive element (GARE) found in the promoterregion of a cystein proteinase (REP-1) gene in rice; See S000020;	-729	-	acTGTTA	0.86
TF_motif_seq_0380	TF_motif_seq_0380		Gibberellin-responsive element (GARE) found in the promoterregion of a cystein proteinase (REP-1) gene in rice; See S000020;	-266	+	TAAAGta	0.86
TF_motif_seq_0380	TF_motif_seq_0380		Gibberellin-responsive element (GARE) found in the promoterregion of a cystein proteinase (REP-1) gene in rice; See S000020;	-212	+	TAATGta	0.86
TF_motif_seq_0380	TF_motif_seq_0380		Gibberellin-responsive element (GARE) found in the promoterregion of a cystein proteinase (REP-1) gene in rice; See S000020;	-99	+	TAATGta	0.86
TF_motif_seq_0380	TF_motif_seq_0380		Gibberellin-responsive element (GARE) found in the promoterregion of a cystein proteinase (REP-1) gene in rice; See S000020;	-27	+	TAACGga	0.86
TF_motif_seq_0387	TF_motif_seq_0387		TATCCAY motif found in rice (O.s.) RAmy3D alpha-amylase genepromoter; Y=T/C; a GATA motif as its antisense sequence; TATCCAY motif and G motif (see S000130) are responsible for sugar repression (Toyofuku et al. 1998);	-935	-	gcGGATA	0.84
TF_motif_seq_0387	TF_motif_seq_0387		TATCCAY motif found in rice (O.s.) RAmy3D alpha-amylase genepromoter; Y=T/C; a GATA motif as its antisense sequence; TATCCAY motif and G motif (see S000130) are responsible for sugar repression (Toyofuku et al. 1998);	-762	-	atGGATA	1
TF_motif_seq_0387	TF_motif_seq_0387		TATCCAY motif found in rice (O.s.) RAmy3D alpha-amylase genepromoter; Y=T/C; a GATA motif as its antisense sequence; TATCCAY motif and G motif (see S000130) are responsible for sugar repression (Toyofuku et al. 1998);	-735	-	gaGGATA	0.84
TF_motif_seq_0387	TF_motif_seq_0387		TATCCAY motif found in rice (O.s.) RAmy3D alpha-amylase genepromoter; Y=T/C; a GATA motif as its antisense sequence; TATCCAY motif and G motif (see S000130) are responsible for sugar repression (Toyofuku et al. 1998);	-51	-	agGGATA	0.84
TF_motif_seq_0389	TF_motif_seq_0389		Binding site for OsTBP2, found in the promoter of rice pal geneencoding phenylalanine ammonia-lyase; OsTFIIB stimulated the DNA binding and bending activities of OsTBP2 and synergistically enhanced OsTBP2-mediated transcription from the pal promoter;	-770	+	TATTTaa	1
TF_motif_seq_0389	TF_motif_seq_0389		Binding site for OsTBP2, found in the promoter of rice pal geneencoding phenylalanine ammonia-lyase; OsTFIIB stimulated the DNA binding and bending activities of OsTBP2 and synergistically enhanced OsTBP2-mediated transcription from the pal promoter;	-513	-	atAAATA	0.86
TF_motif_seq_0389	TF_motif_seq_0389		Binding site for OsTBP2, found in the promoter of rice pal geneencoding phenylalanine ammonia-lyase; OsTFIIB stimulated the DNA binding and bending activities of OsTBP2 and synergistically enhanced OsTBP2-mediated transcription from the pal promoter;	-271	+	TATTTta	0.86
TF_motif_seq_0389	TF_motif_seq_0389		Binding site for OsTBP2, found in the promoter of rice pal geneencoding phenylalanine ammonia-lyase; OsTFIIB stimulated the DNA binding and bending activities of OsTBP2 and synergistically enhanced OsTBP2-mediated transcription from the pal promoter;	-244	-	ttAAATA	1
TF_motif_seq_0389	TF_motif_seq_0389		Binding site for OsTBP2, found in the promoter of rice pal geneencoding phenylalanine ammonia-lyase; OsTFIIB stimulated the DNA binding and bending activities of OsTBP2 and synergistically enhanced OsTBP2-mediated transcription from the pal promoter;	-163	-	ttAAATA	1
TF_motif_seq_0389	TF_motif_seq_0389		Binding site for OsTBP2, found in the promoter of rice pal geneencoding phenylalanine ammonia-lyase; OsTFIIB stimulated the DNA binding and bending activities of OsTBP2 and synergistically enhanced OsTBP2-mediated transcription from the pal promoter;	-104	-	atAAATA	0.86
TF_motif_seq_0389	TF_motif_seq_0389		Binding site for OsTBP2, found in the promoter of rice pal geneencoding phenylalanine ammonia-lyase; OsTFIIB stimulated the DNA binding and bending activities of OsTBP2 and synergistically enhanced OsTBP2-mediated transcription from the pal promoter;	-9	-	atAAATA	0.86
TF_motif_seq_0392	TF_motif_seq_0392		Prolamine box found in the rice (O.s.) GluB-1 gene promoter;Involved in quantitative regulation of the GluB-1 gene; See S000276, S000277, S000278 (for elements in GluB-1); See S000001, S000091, S000265, S000341 (for Prolamin box);	-950	-	ttTTGCA	0.86
TF_motif_seq_0392	TF_motif_seq_0392		Prolamine box found in the rice (O.s.) GluB-1 gene promoter;Involved in quantitative regulation of the GluB-1 gene; See S000276, S000277, S000278 (for elements in GluB-1); See S000001, S000091, S000265, S000341 (for Prolamin box);	-707	+	TGCAAac	0.86
TF_motif_seq_0397	TF_motif_seq_0397		Target sequence of WUS in the intron of AGAMOUS gene inArabidopsis; See Lohmann et al. Cell 105:793-803 (2003);	-225	+	TTAATga	0.86
TF_motif_seq_0397	TF_motif_seq_0397		Target sequence of WUS in the intron of AGAMOUS gene inArabidopsis; See Lohmann et al. Cell 105:793-803 (2003);	-213	+	TTAATgt	0.86
TF_motif_seq_0397	TF_motif_seq_0397		Target sequence of WUS in the intron of AGAMOUS gene inArabidopsis; See Lohmann et al. Cell 105:793-803 (2003);	-180	+	TTAATtg	0.86
TF_motif_seq_0429	TF_motif_seq_0429		re2f-1 found in the promoter of rice PCNA gene; Located between-142 and -135; "te2f-1" found in the promote of Tobacco PCBA gene; Located between -122 and -115; Binding site of OsE2F1 and OsE2F2; Involved in transcriptional activation in actively dividing cells and tissue;	-963	+	GAGGGaaa	0.88
TF_motif_seq_0429	TF_motif_seq_0429		re2f-1 found in the promoter of rice PCNA gene; Located between-142 and -135; "te2f-1" found in the promote of Tobacco PCBA gene; Located between -122 and -115; Binding site of OsE2F1 and OsE2F2; Involved in transcriptional activation in actively dividing cells and tissue;	-935	+	GCGGAtaa	0.75
TF_motif_seq_0429	TF_motif_seq_0429		re2f-1 found in the promoter of rice PCNA gene; Located between-142 and -135; "te2f-1" found in the promote of Tobacco PCBA gene; Located between -122 and -115; Binding site of OsE2F1 and OsE2F2; Involved in transcriptional activation in actively dividing cells and tissue;	-892	-	ttgGCCGC	0.75
TF_motif_seq_0429	TF_motif_seq_0429		re2f-1 found in the promoter of rice PCNA gene; Located between-142 and -135; "te2f-1" found in the promote of Tobacco PCBA gene; Located between -122 and -115; Binding site of OsE2F1 and OsE2F2; Involved in transcriptional activation in actively dividing cells and tissue;	-499	-	tctCCCAC	0.75
TF_motif_seq_0429	TF_motif_seq_0429		re2f-1 found in the promoter of rice PCNA gene; Located between-142 and -135; "te2f-1" found in the promote of Tobacco PCBA gene; Located between -122 and -115; Binding site of OsE2F1 and OsE2F2; Involved in transcriptional activation in actively dividing cells and tissue;	-52	+	GAGGGata	0.75
TF_motif_seq_0458	TF_motif_seq_0458		E2F consensus sequence of all different E2F-DP-binding motifsthat were experimentally verified in plants (Vandepoele et al., 2005); See also S000417, S000397, S000396, S000367, S000366; W=A/T; S=C/G;	-963	-	gaGGGAAa	0.94
TF_motif_seq_0458	TF_motif_seq_0458		E2F consensus sequence of all different E2F-DP-binding motifsthat were experimentally verified in plants (Vandepoele et al., 2005); See also S000417, S000397, S000396, S000367, S000366; W=A/T; S=C/G;	-939	+	gTTGGCgg	0.94
TF_motif_seq_0458	TF_motif_seq_0458		E2F consensus sequence of all different E2F-DP-binding motifsthat were experimentally verified in plants (Vandepoele et al., 2005); See also S000417, S000397, S000396, S000367, S000366; W=A/T; S=C/G;	-893	+	tTTGGCcg	1
TF_motif_seq_0458	TF_motif_seq_0458		E2F consensus sequence of all different E2F-DP-binding motifsthat were experimentally verified in plants (Vandepoele et al., 2005); See also S000417, S000397, S000396, S000367, S000366; W=A/T; S=C/G;	-888	-	ccGCCAAa	1
TF_motif_seq_0458	TF_motif_seq_0458		E2F consensus sequence of all different E2F-DP-binding motifsthat were experimentally verified in plants (Vandepoele et al., 2005); See also S000417, S000397, S000396, S000367, S000366; W=A/T; S=C/G;	-716	-	tgGGGAAa	0.94
TF_motif_seq_0458	TF_motif_seq_0458		E2F consensus sequence of all different E2F-DP-binding motifsthat were experimentally verified in plants (Vandepoele et al., 2005); See also S000417, S000397, S000396, S000367, S000366; W=A/T; S=C/G;	-117	+	cTTGGCcg	0.94
TF_motif_seq_0490	TF_motif_seq_0490		One of 16 motifs found in silico in promoters of 13 anaerobicgenes involved in the fermentative pathway (anaerobic set 1)(Mohanty et al., 2005); Arbitrary named ANAERO4CONSENSUS by the PLACEdb curator; See also S000477, S000478, S000479, S000481; H=A/T/C;	-367	-	ttggGAAAC	0.88

## Sheet: Sheet1
LOC_Os02g34270
LOC_Os05g11380
LOC_Os05g50700
LOC_Os07g32170
LOC_Os10g30840
Os01g0104200
Os01g0140700
Os01g0141000
Os01g0165000
Os01g0176700
Os01g0182700
Os01g0185900
Os01g0186000
Os01g0187900
Os01g0192300
Os01g0200600
Os01g0201700
Os01g0213800
Os01g0236300
Os01g0242200
Os01g0246700
Os01g0289600
Os01g0292900
Os01g0584900
Os01g0586800
Os01g0624700
Os01g0626400
Os01g0643600
Os01g0665500
Os01g0670800
Os01g0693400
Os01g0714800
Os01g0730700
Os01g0734000
Os01g0750100
Os01g0752500
Os01g0753500
Os01g0761100
Os01g0812000
Os01g0816100
Os01g0820900
Os01g0834400
Os01g0835600
Os01g0859300
Os01g0868000
Os01g0883100
Os01g0886200
Os01g0915600
Os01g0922600
Os01g0927600
Os01g0968800
Os01g0972800
Os01g0976800
Os02g0104100
Os02g0139400
Os02g0141100
Os02g0164900
Os02g0170300
Os02g0174000
Os02g0174100
Os02g0177300
Os02g0181300
Os02g0220400
Os02g0231000
Os02g0265200
Os02g0325600
Os02g0462800
Os02g0518500
Os02g0521100
Os02g0546600
Os02g0557200
Os02g0564700
Os02g0565600
Os02g0574800
Os02g0628600
Os02g0654700
Os02g0655200
Os02g0656600
Os02g0657000
Os02g0672100
Os02g0674800
Os02g0677300
Os02g0682200
Os02g0698800
Os02g0705500
Os02g0706600
Os02g0725900
Os02g0726700
Os02g0729700
Os02g0731200
Os02g0752800
Os02g0766700
Os02g0770500
Os02g0796500
Os02g0824300
Os03g0109400
Os03g0122600
Os03g0127500
Os03g0150200
Os03g0170600
Os03g0174400
Os03g0188900
Os03g0191900
Os03g0197800
Os03g0224200
Os03g0231000
Os03g0231950
Os03g0324200
Os03g0324300
Os03g0325500
Os03g0327800
Os03g0329900
Os03g0336200
Os03g0341000
Os03g0437100
Os03g0437200
Os03g0640800
Os03g0727000
Os03g0728900
Os03g0741400
Os03g0752800
Os03g0753100
Os03g0758000
Os03g0785800
Os03g0798500
Os03g0802900
Os03g0831200
Os03g0833300
Os03g0855100
Os03g0860100
Os04g0194600
Os04g0257500
Os04g0287400
Os04g0350700
Os04g0398000
Os04g0429050
Os04g0442000
Os04g0456900
Os04g0519700
Os04g0545000
Os04g0546800
Os04g0547500
Os04g0547600
Os04g0548700
Os04g0549700
Os04g0549800
Os04g0550200
Os04g0551500
Os04g0566400
Os04g0569100
Os04g0572400
Os04g0580700
Os04g0597300
Os04g0605100
Os04g0627000
Os04g0656500
Os04g0664400
Os04g0671900
Os04g0676600
Os04g0690600
Os05g0103000
Os05g0137500
Os05g0155400
Os05g0183100
Os05g0195700
Os05g0203800
Os05g0346200
Os05g0408200
Os05g0421600
Os05g0437050
Os05g0463800
Os05g0473300
Os05g0489700
Os05g0515400
Os05g0537100
Os05g0563400
Os05g0564700
Os05g0565900
Os05g0567200
Os05g0573500
Os05g0578900
Os05g0583000
Os06g0127100
Os06g0140400
Os06g0140700
Os06g0146250
Os06g0162800
Os06g0165600
Os06g0183100
Os06g0193400
Os06g0196700
Os06g0207966
Os06g0211200
Os06g0222400
Os06g0275600
Os06g0326000
Os06g0504900
Os06g0553700
Os06g0571800
Os06g0609500
Os06g0649000
Os06g0659100
Os06g0663500
Os06g0664800
Os06g0677800
Os06g0685700
Os06g0702600
Os06g0703500
Os07g0108900
Os07g0111400
Os07g0184800
Os07g0193800
Os07g0438800
Os07g0566500
Os07g0581366
Os07g0674800
Os07g0680400
Os07g0683200
Os07g0685300
Os07g0685700
Os08g0101000
Os08g0136100
Os08g0151000
Os08g0187500
Os08g0235800
Os08g0346400
Os08g0346500
Os08g0416000
Os08g0465000
Os08g0481400
Os08g0487700
Os08g0490000
Os08g0494100
Os08g0508700
Os08g0509600
Os08g0512400
Os08g0513700
Os08g0520500
Os08g0524800
Os08g0531600
Os08g0531700
Os08g0536800
Os08g0537900
Os08g0544800
Os08g0545500
Os08g0554400
Os08g0565200
Os09g0106700
Os09g0299200
Os09g0417400
Os09g0417600
Os09g0417800
Os09g0447000
Os09g0456200
Os09g0470500
Os09g0474100
Os09g0475400
Os09g0481700
Os09g0490200
Os09g0491532
Os09g0491708
Os09g0501600
Os09g0507100
Os09g0507200
Os09g0510500
Os09g0522000
Os09g0522100
Os09g0522200
Os09g0526200
Os09g0555700
Os10g0103700
Os10g0377300
Os10g0404900
Os10g0419200
Os10g0432300
Os10g0479900
Os10g0480200
Os10g0536100
Os10g0560700
Os10g0561400
Os10g0561800
Os10g0562900
Os10g0575600
Os10g0579400
Os11g0126900
Os11g0168500
Os11g0175700
Os11g0184900
Os11g0490900
Os11g0496600
Os11g0523800
Os11g0602200
Os12g0102300
Os12g0123700
Os12g0207000
Os12g0479400
Os12g0580300
Os12g0583700
Os12g0597700
Os12g0612700
Os12g0613700
Os12g0616400
